# Supplementary material for: Asparagine Deprivation Causes a Reversible Inhibition of Human Cytomegalovirus Acute Virus Replication
Source: mBio. 2019 Oct 8;10(5):e01651-19. doi: 10.1128/mBio.01651-19 (PMC6786868; doi:10.1128/mBio.01651-19)
Supplement: TABLE S1 [file mBio.01651-19-st001.xlsx]

## Sheet: Data (all)
Plate	Well	Gene Symbol	Cell viability	Mean Ratio	St.dev Ratio	p-value	Z-score	Description
9	E05	RAN	0.427561	0.0732264	0.0371843	0.00053617	-24.11	RAN, member RAS oncogene family
18	B16	PSMA2	0.631977	0.0823531	0.0449031	0.000797189	-19.7622	proteasome (prosome, macropain) subunit, alpha type, 2
8	B17	PSMA1	0.496401	0.0823745	0.0346551	0.000475086	-25.6056	proteasome (prosome, macropain) subunit, alpha type, 1
18	B18	PSMD14	0.574888	0.0831774	0.0379474	0.000570558	-23.3629	proteasome (prosome, macropain) 26S subunit, non-ATPase, 14
2	F13	PSMD2	0.683834	0.0909933	0.0505882	0.00103079	-17.3706	proteasome (prosome, macropain) 26S subunit, non-ATPase, 2
18	D06	PSMD8	0.380373	0.0969027	0.0762173	0.00236578	-11.4519	proteasome (prosome, macropain) 26S subunit, non-ATPase, 8
2	D22	SF3A1	0.314146	0.116334	0.0461615	0.000908388	-18.4874	splicing factor 3a, subunit 1, 120kDa
6	P19	PSMB6	0.544233	0.119379	0.0556243	0.00132728	-15.2876	proteasome (prosome, macropain) subunit, beta type, 6
7	L05	UBC	0.354298	0.121463	0.091654	0.00360833	-9.2552	ubiquitin C
16	H16	EIF3S10	0.832712	0.126232	0.0592029	0.00152679	-14.2477	eukaryotic translation initiation factor 3, subunit A
8	B16	U5-200KD	0.473658	0.12797	0.0402171	0.000708231	-20.9306	small nuclear ribonucleoprotein 200kDa (U5)
12	K18	IK	0.43317	0.130546	0.127153	0.00705379	-6.59988	IK cytokine, down-regulator of HLA II
2	J12	SON	0.695441	0.135863	0.0978088	0.00424325	-8.52557	SON DNA binding protein
19	K09	SART1	0.499247	0.14746	0.0490169	0.00110008	-16.7754	squamous cell carcinoma antigen recognized by T cells
15	C23	CSE1L	0.870294	0.148919	0.0337148	0.000522682	-24.346	CSE1 chromosome segregation 1-like (yeast)
13	G18	CRSP7	1.50659	0.149027	0.0972043	0.00432112	-8.44317	mediator complex subunit 26
13	G14	CRSP2	0.675179	0.156328	0.0670899	0.00210124	-12.1242	mediator complex subunit 14
8	N22	DHX8	0.461102	0.167241	0.0900274	0.00387312	-8.91394	DEAH (Asp-Glu-Ala-His) box polypeptide 8
8	I24	POLR2B	0.742772	0.184465	0.119223	0.00704855	-6.58663	polymerase (RNA) II (DNA directed) polypeptide B, 140kDa
8	K06	POLR2G	1.01081	0.184688	0.0945067	0.00444888	-8.30683	polymerase (RNA) II (DNA directed) polypeptide G
5	M15	EIF3S8	0.738686	0.185779	0.0778929	0.00303674	-10.0646	eukaryotic translation initiation factor 3, subunit C
18	B24	PSMD7	0.586512	0.192297	0.117834	0.0070198	-6.59778	proteasome (prosome, macropain) 26S subunit, non-ATPase, 7
5	M07	EIF3S4	0.721305	0.201978	0.0658935	0.00226494	-11.6515	eukaryotic translation initiation factor 3, subunit G
14	G10	NHP2L1	0.625561	0.202316	0.0936407	0.00456211	-8.19541	NHP2 non-histone chromosome protein 2-like 1 (S. cerevisiae)
5	M17	EIF3S9	0.76656	0.211962	0.09748	0.00506184	-7.77367	eukaryotic translation initiation factor 3, subunit B
14	A18	FAU	0.50949	0.22555	0.0830922	0.00381524	-8.95618	Finkel-Biskis-Reilly murine sarcoma virus (FBR-MuSV) ubiquitously expressed
8	I22	POLR2A	0.60495	0.230271	0.151918	0.0127369	-4.86754	polymerase (RNA) II (DNA directed) polypeptide A, 220kDa
18	E07	HNRPK	0.48771	0.230813	0.0325305	0.000595673	-22.7149	heterogeneous nuclear ribonucleoprotein K
2	F06	SFPQ	0.332513	0.234746	0.0457768	0.00119065	-16.056	splicing factor proline/glutamine-rich (polypyrimidine tract binding protein associated)
19	G21	RPS9	0.522576	0.241973	0.0329623	0.000629701	-22.0787	ribosomal protein S9
5	M11	EIF3S6	0.705405	0.246735	0.0787515	0.00362357	-9.18082	eukaryotic translation initiation factor 3, subunit E
5	K23	EIF3S2	0.526447	0.252462	0.121763	0.00872818	-5.89079	eukaryotic translation initiation factor 3, subunit I
19	G17	RPS29	0.524854	0.254093	0.0629717	0.00236732	-11.3646	ribosomal protein S29
20	B11	COPB2	0.4858	0.257775	0.0405727	0.00099455	-17.5479	coatomer protein complex subunit beta 2
19	E15	RPL10	0.434524	0.257946	0.0288904	0.000504878	-24.6377	ribosomal protein L10
2	F07	PRPF8	0.528377	0.263913	0.0604402	0.00223981	-11.6781	PRP8 pre-mRNA processing factor 8 homolog (S. cerevisiae)
2	D24	SF3A3	0.560776	0.265791	0.0932888	0.00533838	-7.54591	splicing factor 3a, subunit 3, 60kDa
14	I12	RPS21	0.813403	0.268252	0.10057	0.00623751	-6.97514	ribosomal protein S21
19	G11	RPS16	0.502311	0.268744	0.0336704	0.000705953	-20.8193	ribosomal protein S16
9	A08	SUPT6H	0.596889	0.270085	0.184952	0.0207385	-3.7829	suppressor of Ty 6 homolog (S. cerevisiae)
18	P14	NDE1	0.564536	0.272027	0.0854784	0.00456436	-8.16244	nudE nuclear distribution gene E homolog 1 (A. nidulans)
2	P21	SALL1	0.66194	0.277861	0.0719598	0.00329358	-9.61478	sal-like 1 (Drosophila)
14	I14	RPS3	0.871816	0.279788	0.119801	0.0090974	-5.75917	ribosomal protein S3
14	I16	RPS5	0.813705	0.299329	0.0941822	0.00596879	-7.11823	ribosomal protein S5
19	D17	TAF2	0.785945	0.303302	0.0966621	0.00635545	-6.8945	TAF2 RNA polymerase II, TATA box binding protein (TBP)-associated factor, 150kDa
7	K05	ADAMTS17	0.869888	0.311749	0.0863007	0.00520015	-7.62439	ADAM metallopeptidase with thrombospondin type 1 motif, 17
19	G13	RPS19	0.525561	0.324268	0.0602702	0.00264126	-10.7096	ribosomal protein S19
6	P17	PSMB4	0.71626	0.325344	0.0697639	0.00354536	-9.23681	proteasome (prosome, macropain) subunit, beta type, 4
7	J23	UBB	0.390107	0.325729	0.281404	0.0534471	-2.28856	ubiquitin B
19	E21	RPL32	0.42125	0.332529	0.0642325	0.00307269	-9.92036	ribosomal protein L32
19	E23	RPL37	0.476861	0.333108	0.0169085	0.00021421	-37.6515	ribosomal protein L37
19	E17	RPL11	0.47097	0.336463	0.0213618	0.000345301	-29.6453	ribosomal protein L11
13	H10	MED6	0.942802	0.337536	0.148901	0.0164264	-4.2458	mediator complex subunit 6
6	D08	RRM2	0.785328	0.339948	0.0978866	0.00725145	-6.43389	ribonucleotide reductase M2 polypeptide
9	O20	SURB7	0.764976	0.342987	0.10451	0.00832899	-5.99707	mediator complex subunit 21
14	M20	ETF1	0.743896	0.34996	0.072646	0.00413733	-8.5315	eukaryotic translation termination factor 1
9	A06	SRCAP	0.450805	0.356495	0.142099	0.0158681	-4.3156	Snf2-related CREBBP activator protein
19	G07	RPL5	0.526974	0.356652	0.0488662	0.00191758	-12.5462	ribosomal protein L5
13	G20	CRSP9	0.702971	0.357647	0.105575	0.00888452	-5.79771	mediator complex subunit 7
17	C18	GPS1	0.733928	0.360516	0.150127	0.0178799	-4.05806	G protein pathway suppressor 1
9	H20	MYH4	0.932234	0.361447	0.130344	0.0136061	-4.66681	myosin, heavy chain 4, skeletal muscle
14	K07	UBA52	0.658466	0.363397	0.0589131	0.00284257	-10.2921	ubiquitin A-52 residue ribosomal protein fusion product 1
22	C19	RPS6KA2	0.475631	0.36536	0.197507	0.0308005	-3.06003	ribosomal protein S6 kinase A2
14	I10	RPS2	0.761632	0.370069	0.125464	0.0129664	-4.77961	ribosomal protein S2
21	D06	PLK1	0.431515	0.372316	0.100634	0.00845956	-5.9366	polo like kinase 1
7	A21	UFD1L	0.66611	0.373284	0.202115	0.0329639	-2.95107	ubiquitin fusion degradation 1 like (yeast)
9	D24	ACTB	0.558747	0.374674	0.0751837	0.00478396	-7.91482	actin, beta
19	G05	RPL37A	0.49045	0.377742	0.0346285	0.0010307	-17.0957	ribosomal protein L37a
16	J20	ERH	0.687058	0.382513	0.00911223	7.25813e-05	-64.4438	enhancer of rudimentary homolog (Drosophila)
9	M19	HTATIP	0.591234	0.392126	0.21958	0.0408483	-2.63054	K(lysine) acetyltransferase 5
16	J09	CASP8AP2	0.69083	0.396009	0.146138	0.0189607	-3.92595	caspase 8 associated protein 2
14	F05	VPS13A	0.464964	0.411429	0.0876903	0.00731807	-6.36684	vacuolar protein sorting 13 homolog A (S. cerevisiae)
12	B08	LRP8	0.634245	0.419538	0.0794783	0.00619128	-6.92266	low density lipoprotein receptor-related protein 8, apolipoprotein e receptor
6	D06	RRM1	0.89415	0.420214	0.156904	0.0235533	-3.50231	ribonucleotide reductase M1
2	F10	SFRS2	0.580465	0.42067	0.11364	0.0125843	-4.83165	splicing factor, arginine/serine-rich 2
16	D20	DSPP	0.613916	0.441402	0.105056	0.0115858	-5.02909	dentin sialophosphoprotein
4	N19	SKIIP	0.483594	0.444187	0.0722239	0.00558129	-7.27671	SNW domain containing 1
22	A08	TAF1	0.814346	0.444228	0.174715	0.0313984	-3.00783	TATA-box binding protein associated factor 1
10	B17	RBX1	1.34418	0.451006	0.155191	0.0256175	-3.34254	ring-box 1
20	B21	CSNK1A1	0.430851	0.451355	0.0386257	0.00164807	-13.4207	casein kinase 1 alpha 1
18	M06	PABPN1	0.821831	0.463712	0.097449	0.0108277	-5.19274	poly(A) binding protein, nuclear 1
19	D19	TAF4	0.631443	0.465587	0.0864844	0.00861703	-5.82941	TAF4 RNA polymerase II, TATA box binding protein (TBP)-associated factor, 135kDa
5	M16	ASNS	1.55275	0.46706	0.221278	0.0529421	-2.27171	asparagine synthetase
16	L23	CCND1	0.520096	0.467603	0.0914783	0.00969815	-5.48914	cyclin D1
2	F12	SFRS3	0.789479	0.470381	0.0161799	0.000310955	-30.863	splicing factor, arginine/serine-rich 3
16	B19	DKFZP434B168	0.704243	0.472379	0.0813126	0.00782403	-6.11664	integrator complex subunit 7
17	K12	KNTC2	0.666119	0.48542	0.108309	0.0144481	-4.47164	NDC80 homolog, kinetochore complex component (S. cerevisiae)
22	N11	PLK1	0.500856	0.486825	0.213333	0.0530619	-2.26367	Polo like kinase 1
8	J21	SHFM1	0.637809	0.494014	0.0256358	0.000854551	-18.5571	split hand/foot malformation (ectrodactyly) type 1
12	I12	IFNA21	1.27989	0.496533	0.117359	0.0176345	-4.03212	interferon, alpha 21
19	E19	RPL13A	0.530038	0.498483	0.0450113	0.00267428	-10.4697	ribosomal protein L13a
5	N05	CTSZ	0.752269	0.507347	0.0987908	0.0131403	-4.68052	cathepsin Z
4	C23	HSF1	0.587687	0.511815	0.127284	0.0219178	-3.59765	heat shock transcription factor 1
21	L16	PRPF4B	0.518979	0.512407	0.101291	0.0140818	-4.51502	pre-mRNA processing factor 4B
4	B20	SUPT4H1	0.781572	0.513505	0.199202	0.0515994	-2.29031	suppressor of Ty 4 homolog 1 (S. cerevisiae)
9	N19	RASAL2	0.854571	0.515137	0.151643	0.0310925	-2.99784	RAS protein activator like 2
14	O10	CNOT2	0.57062	0.519047	0.0840664	0.010031	-5.36115	CCR4-NOT transcription complex, subunit 2
14	P23	NUP98	0.709181	0.523458	0.0447498	0.0029265	-9.97281	nucleoporin 98kDa
15	M09	KPNB1	0.615776	0.524431	0.0999276	0.0144	-4.45631	karyopherin (importin) beta 1
21	H23	PDGFRA	2.22775	0.527245	0.151047	0.0323835	-2.92952	platelet derived growth factor receptor alpha
1	B20	HMMR	0.673356	0.533989	0.116148	0.0200848	-3.7517	hyaluronan-mediated motility receptor (RHAMM)
21	N06	TAO1	0.612598	0.534902	0.0761949	0.00882798	-5.70691	TAO kinase 2
3	E06	RASGRP1	0.565185	0.536107	0.0799077	0.00974617	-5.42667	RAS guanyl releasing protein 1 (calcium and DAG-regulated)
10	B12	KIF11	0.402195	0.541991	0.0803591	0.010106	-5.32296	kinesin family member 11
18	L12	MTX1	0.617145	0.54453	0.0933995	0.0137288	-4.55259	metaxin 1
13	G16	CRSP6	1.02144	0.544823	0.0228871	0.000841689	-18.5657	mediator complex subunit 17
1	L10	KHDRBS1	0.661028	0.545024	0.102074	0.016367	-4.16085	KH domain containing, RNA binding, signal transduction associated 1
5	M13	EIF3S7	0.946806	0.548205	0.138035	0.0297346	-3.05381	eukaryotic translation initiation factor 3, subunit D
21	C19	IRS1	0.660928	0.549005	0.0647883	0.00680889	-6.49398	insulin receptor substrate 1
15	A05	APOA2	0.604471	0.550835	0.00956721	0.000151195	-43.7854	apolipoprotein A-II
14	C22	LAMC3	0.507679	0.554072	0.151214	0.0362578	-2.74886	laminin, gamma 3
13	D24	VDRIP	1.30867	0.554163	0.0677244	0.007604	-6.13628	mediator complex subunit 4
11	H05	RTN4RL2	0.957993	0.557516	0.244456	0.0884489	-1.68629	reticulon 4 receptor-like 2
16	O06	DDX26	0.687127	0.558879	0.0620243	0.00652559	-6.62418	integrator complex subunit 6
1	L22	TSPYL5	0.540616	0.559209	0.121754	0.0245014	-3.37178	TSPY-like 5
18	L15	POLR3D	0.875288	0.56215	0.178862	0.0513752	-2.2788	polymerase (RNA) III (DNA directed) polypeptide D, 44kDa
6	L19	POLR2D	1.23375	0.563273	0.255917	0.0979348	-1.58827	polymerase (RNA) II (DNA directed) polypeptide D
10	B06	CENPE	0.613395	0.564046	0.0743353	0.00955277	-5.45761	centromere protein E, 312kDa
9	P22	CD79A	0.647446	0.564434	0.064327	0.00719204	-6.3007	CD79a molecule, immunoglobulin-associated alpha
17	A12	GLTSCR2	0.529938	0.567403	0.0668906	0.00787569	-6.01483	glioma tumor suppressor candidate region gene 2
9	H06	DNCI2	0.886712	0.567604	0.132807	0.0300358	-3.02797	dynein, cytoplasmic 1, intermediate chain 2
14	B23	APOM	0.548055	0.568101	0.0451885	0.00362911	-8.88807	apolipoprotein M
5	K16	ALDRL6	0.745124	0.569033	0.0816592	0.0117568	-4.90705	myo-inositol oxygenase
2	L14	SSRP1	0.796679	0.570989	0.081611	0.0118486	-4.88599	structure specific recognition protein 1
14	B10	PIGR	0.689634	0.571979	0.101695	0.018302	-3.91129	polymeric immunoglobulin receptor
13	M19	GABRG3	0.533819	0.572616	0.133915	0.0312028	-2.96549	gamma-aminobutyric acid (GABA) A receptor, gamma 3
10	E18	ANAPC11	0.72006	0.572635	0.0738171	0.00979884	-5.37957	anaphase promoting complex subunit 11
2	J20	SP7	0.689931	0.573275	0.0823386	0.0121841	-4.81505	Sp7 transcription factor
2	E06	PCBP2	0.485472	0.573713	0.100505	0.0180293	-3.94037	poly(rC) binding protein 2
15	P06	C1QA	0.764288	0.576121	0.053315	0.00523208	-7.38288	complement component 1, q subcomponent, A chain
9	K15	EP300	1.2033	0.576966	0.133654	0.0316992	-2.93874	E1A binding protein p300
4	P15	SP1	0.650914	0.577904	0.104323	0.0197603	-3.75598	Sp1 transcription factor
20	K06	CDC2L2	0.779014	0.579214	0.143645	0.036719	-2.71868	cyclin dependent kinase 11A
7	G12	CCT8	1.06745	0.579222	0.0734687	0.0100096	-5.31543	chaperonin containing TCP1, subunit 8 (theta)
13	N20	COL9A3	0.612536	0.57925	0.073539	0.0100298	-5.30996	collagen, type IX, alpha 3
2	A17	MACF1	0.67252	0.579453	0.0454234	0.0038662	-8.59219	microtubule-actin crosslinking factor 1
22	G19	SMG1	0.73087	0.579761	0.127153	0.0291874	-3.067	SMG1, nonsense mediated mRNA decay associated PI3K related kinase
14	A11	FLG	0.589714	0.580932	0.123376	0.0276969	-3.1514	filaggrin
6	M24	NEU1	0.714062	0.583346	0.013734	0.000361981	-28.1341	sialidase 1 (lysosomal sialidase)
2	F08	SFRS11	0.860155	0.585134	0.107115	0.0215066	-3.59059	splicing factor, arginine/serine-rich 11
22	A12	TAO1	0.690367	0.590343	0.108453	0.0225745	-3.49826	TAO kinase 1
21	E22	MAPKAPK5	0.605891	0.590831	0.156357	0.045387	-2.42335	mitogen-activated protein kinase-activated protein kinase 5
9	N22	APS	0.674966	0.594431	0.0799877	0.0127189	-4.69207	SH2B adaptor protein 2
22	B17	CCND1	0.54643	0.595375	0.0974091	0.0187761	-3.84321	cyclin D1
12	N12	FGF18	0.717815	0.595532	0.111457	0.0243897	-3.35742	fibroblast growth factor 18
10	A11	C13ORF22	0.775455	0.59712	0.227999	0.0922257	-1.6343	ubiquitin specific peptidase like 1
11	F12	TNFRSF13B	0.835082	0.59712	0.129739	0.0328728	-2.87206	tumor necrosis factor receptor superfamily, member 13B
22	K08	WEE1	0.718843	0.597351	0.207993	0.0786011	-1.79039	WEE1 G2 checkpoint kinase
11	M18	IL23R	0.558338	0.598869	0.060452	0.00748567	-6.13495	interleukin 23 receptor
7	L23	UBL5	0.657689	0.599277	0.118516	0.0279409	-3.12584	ubiquitin-like 5
9	D15	BIG1	0.563576	0.600916	0.104677	0.0221728	-3.52343	ADP-ribosylation factor guanine nucleotide-exchange factor 1(brefeldin A-inhibited)
16	E15	CDCA1	0.504937	0.600958	0.0591577	0.0072464	-6.23388	NUF2, NDC80 kinetochore complex component, homolog (S. cerevisiae)
21	B24	PKN3	1.27864	0.601398	0.299563	0.147673	-1.2296	protein kinase N3
10	K15	CUL1	1.26342	0.601472	0.148233	0.163729	-2.48438	cullin 1
11	H13	NPTXR	0.870331	0.602157	0.0650317	0.00878921	-5.65236	neuronal pentraxin receptor
13	C09	TNFSF6	0.657077	0.602696	0.0216249	0.000986045	-16.9732	Fas ligand (TNF superfamily, member 6)
1	E06	CDH23	0.943534	0.603441	0.104097	0.0222065	-3.51883	cadherin-like 23
20	C12	BRD2	0.983761	0.604892	0.112342	0.0259058	-3.24764	bromodomain containing 2
3	G09	ZFP64	0.924428	0.60506	0.0835644	0.0145971	-4.36405	zinc finger protein 64 homolog (mouse)
17	O16	C2orf12	0.712874	0.609515	0.171971	0.0589892	-2.09468	collagen, type XI, alpha 2 pseudogene
14	M22	TFPI2	0.732953	0.611095	0.123768	0.0321416	-2.89771	tissue factor pathway inhibitor 2
16	P13	CCT4	0.787654	0.617086	0.0610262	0.00836056	-5.77872	chaperonin containing TCP1, subunit 4 (delta)
20	I20	CDADC1	0.714944	0.617572	0.134578	0.0388867	-2.61683	cytidine and dCMP deaminase domain containing 1
22	C24	TLR3	0.550395	0.617919	0.112163	0.027544	-3.1367	toll like receptor 3
21	D16	PPP2CA	0.525064	0.618457	0.0547269	0.00678818	-6.41883	protein phosphatase 2 catalytic subunit alpha
18	C15	PPAPDC1	0.644509	0.618665	0.0171767	0.00067562	-20.439	phosphatidic acid phosphatase type 2 domain containing 1A
10	C24	TRIM32	0.66824	0.618766	0.021849	0.00109307	-16.0636	tripartite motif-containing 32
21	K22	MPZL1	0.666183	0.620893	0.139769	0.0424444	-2.49588	myelin protein zero like 1
20	D21	DAPK1	0.560282	0.621397	0.0751336	0.0128744	-4.63631	death associated protein kinase 1
8	B06	TOPBP1	0.687815	0.621985	0.0286876	0.00191427	-12.1221	topoisomerase (DNA) II binding protein 1
17	L08	LTBP3	0.743152	0.622371	0.0601839	0.00836058	-5.77177	latent transforming growth factor beta binding protein 3
16	F24	EBI3	0.658066	0.6236	0.111529	0.0280407	-3.10356	Epstein-Barr virus induced 3
9	H19	IGBP1	0.981757	0.623727	0.0648975	0.00977075	-5.33167	immunoglobulin (CD79A) binding protein 1
8	E10	PCNA	1.00371	0.623885	0.04275	0.00427873	-8.09017	proliferating cell nuclear antigen
2	M21	NCBP1	0.662895	0.624947	0.0994035	0.0226235	-3.46862	nuclear cap binding protein subunit 1, 80kDa
17	C11	FLJ10665	0.747377	0.625335	0.0798056	0.0147891	-4.31554	pleckstrin homology domain containing, family G (with RhoGef domain) member 6
12	B06	LRP6	0.605185	0.626034	0.0459612	0.00499725	-7.47817	low density lipoprotein receptor-related protein 6
20	P07	EPHA4	0.915664	0.626803	0.0345287	0.00284124	-9.93192	EPH receptor A4
17	P11	KRT18	0.736674	0.627365	0.0647348	0.00991045	-5.28888	keratin 18
1	C05	NCKIPSD	0.534093	0.627851	0.0931575	0.0202547	-3.67001	NCK interacting protein with SH3 domain
13	L10	COL11A2	0.703196	0.628092	0.06651	0.0104931	-5.13677	collagen, type XI, alpha 2
19	I23	SAA1	0.635213	0.630395	0.102228	0.0245644	-3.31949	serum amyloid A1
21	C17	IRAK3	0.529005	0.630447	0.0983899	0.0228222	-3.44845	interleukin 1 receptor associated kinase 3
17	H18	LOC90925	1.03516	0.631398	0.0820993	0.0161373	-4.12112	hypothetical protein LOC90925
16	P05	CCNK	0.546991	0.632788	0.1382	0.0441127	-2.43813	cyclin K
2	O17	NOLC1	0.612864	0.633007	0.0524242	0.00673321	-6.42323	nucleolar and coiled-body phosphoprotein 1
13	P21	TNFRSF1B	0.659857	0.634105	0.124095	0.0362686	-2.70467	tumor necrosis factor receptor superfamily, member 1B
11	A14	CMRF35	0.699069	0.636736	0.0282004	0.00200281	-11.8084	CD300c molecule
18	O06	PCBD	0.793559	0.636851	0.0506974	0.0064339	-6.56617	pterin-4 alpha-carbinolamine dehydratase/dimerization cofactor of hepatocyte nuclear factor 1 alpha
3	J12	GMEB1	0.747075	0.637034	0.119384	0.0342209	-2.78685	glucocorticoid modulatory element binding protein 1
3	E15	XRCC1	0.808353	0.637537	0.100399	0.0246335	-3.30883	X-ray repair complementing defective repair in Chinese hamster cells 1
11	D14	M6PRBP1	0.892213	0.638496	0.148377	0.0518277	-2.23245	mannose-6-phosphate receptor binding protein 1
22	C17	RPS6KA1	0.643883	0.638816	0.109235	0.0291622	-3.02945	ribosomal protein S6 kinase A1
3	I24	TWIST1	0.54315	0.639622	0.12009	0.0350786	-2.74892	twist homolog 1 (Drosophila)
16	L18	EVER2	0.778363	0.639792	0.0625907	0.00991504	-5.27151	transmembrane channel-like 8
5	B06	DHCR24	0.760445	0.639961	0.039607	0.00400964	-8.32626	24-dehydrocholesterol reductase
6	A23	GGPS1	0.618858	0.640112	0.0974639	0.0235859	-3.38204	geranylgeranyl diphosphate synthase 1
18	F24	MLF2	0.601465	0.640376	0.0897062	0.0201171	-3.67157	myeloid leukemia factor 2
2	L22	SYMPK	0.933696	0.640951	0.0852021	0.0182579	-3.85892	symplekin
19	K21	SCAP	0.898739	0.642387	0.182942	0.0772588	-1.78938	SREBF chaperone
14	N14	TRPM3	0.584808	0.643427	0.0856806	0.0187079	-3.80847	transient receptor potential cation channel, subfamily M, member 3
15	J09	APOB	0.900466	0.644433	0.0674796	0.0117936	-4.82081	apolipoprotein B (including Ag(x) antigen)
21	A18	MAP4K1	0.575261	0.644657	0.134519	0.0445985	-2.41662	mitogen-activated protein kinase kinase kinase kinase 1
3	L12	HCFC1	1.18589	0.644808	0.173467	0.0711259	-1.87316	host cell factor C1 (VP16-accessory protein)
10	N07	P2RY2	0.80164	0.645067	0.124658	0.0387437	-2.6045	purinergic receptor P2Y, G-protein coupled, 2
9	J10	BAF53A	1.0219	0.646012	0.120375	0.0364511	-2.68932	actin-like 6A
7	J19	UBAP1	1.14589	0.646702	0.112141	0.0319812	-2.88063	ubiquitin associated protein 1
8	H14	TUBB4	1.09116	0.646751	0.116667	0.034489	-2.76847	tubulin, beta 3
3	P12	HOXA5	0.625167	0.647847	0.0486212	0.00629438	-6.6204	homeobox A5
19	N07	RANBP9	0.887271	0.648509	0.062748	0.0104567	-5.11938	RAN binding protein 9
4	G17	IRF5	0.660131	0.648665	0.0607088	0.00980649	-5.28876	interferon regulatory factor 5
13	E10	AHR	1.04488	0.649128	0.13871	0.0483483	-2.31138	aryl hydrocarbon receptor
13	D06	THRB	0.805799	0.651079	0.133353	0.0453989	-2.3896	thyroid hormone receptor, beta (erythroblastic leukemia viral (v-erb-a) oncogene homolog 2, avian)
21	H21	PCTK3	0.706838	0.651215	0.117526	0.0358253	-2.71025	cyclin dependent kinase 18
8	F23	RENT1	0.524525	0.651345	0.100181	0.0264342	-3.17819	UPF1 regulator of nonsense transcripts homolog (yeast)
18	O24	PDCD5	0.548129	0.652317	0.0744929	0.0149593	-4.26111	programmed cell death 5
6	P07	PRODH2	0.695803	0.652623	0.135534	0.0471801	-2.33976	proline dehydrogenase (oxidase) 2
20	D16	FLJ10761	0.676184	0.652751	0.0980839	0.0255785	-3.23181	ethanolamine kinase 2 (ETNK2)
10	K19	CUL3	2.10053	0.654687	0.172676	0.0741949	-1.82453	cullin 3
4	D05	PLAG1	0.989214	0.654837	0.0843921	0.0193501	-3.73142	pleiomorphic adenoma gene 1
10	B18	KIF1C	0.690164	0.655569	0.11174	0.033338	-2.81162	kinesin family member 1C
3	F21	CRX	0.638056	0.655604	0.0284522	0.00226733	-11.0408	cone-rod homeobox
4	I11	JUNB	1.07162	0.65628	0.0574433	0.00918195	-5.45684	jun B proto-oncogene
4	K11	LBX1	0.710957	0.656387	0.174084	0.0759401	-1.8	ladybird homeobox 1
1	H13	F8	0.779027	0.656506	0.125675	0.0418404	-2.49241	coagulation factor VIII, procoagulant component
9	D11	BCAR3	0.864917	0.656729	0.0583164	0.00948364	-5.36744	breast cancer anti-estrogen resistance 3
2	H10	SIN3A	0.930757	0.656821	0.0518081	0.00751135	-6.03995	SIN3 homolog A, transcription regulator (yeast)
7	A22	ARSA	0.699643	0.657255	0.0515425	0.007454	-6.06266	arylsulfatase A
8	J11	RUVBL2	1.18938	0.657487	0.0900133	0.022256	-3.46896	RuvB-like 2 (E. coli)
6	B12	RABGGTA	0.864288	0.657812	0.109165	0.0322906	-2.85739	Rab geranylgeranyltransferase, alpha subunit
13	J13	PSPN	0.674353	0.658433	0.0813314	0.0183798	-3.82762	persephin
5	M09	EIF3S5	1.08804	0.659042	0.0844997	0.0198653	-3.6769	eukaryotic translation initiation factor 3, subunit F
20	L08	GMFG	0.722773	0.659173	0.0525755	0.00783876	-5.90705	glia maturation factor gamma
19	O08	SRRM2	0.857738	0.659568	0.0528255	0.00793074	-5.87163	serine/arginine repetitive matrix 2
19	F07	SMN2	0.703549	0.660004	0.0580263	0.00956997	-5.33785	survival of motor neuron 2, centromeric
4	O18	PC4	1.04763	0.660426	0.0235193	0.00159521	-13.1515	SUB1 homolog (S. cerevisiae)
18	N23	PRDM8	0.63337	0.660802	0.083433	0.019577	-3.70283	PR domain containing 8
3	D06	FOXD2	0.702142	0.660976	0.0254662	0.00187553	-12.1244	forkhead box D2
20	H15	DKFZp434C1418	0.770349	0.661504	0.0746037	0.0158087	-4.13164
10	O22	MLL3	0.754218	0.661693	0.0716686	0.0146319	-4.2982	myeloid/lymphoid or mixed-lineage leukemia 3
5	N24	FXYD2	0.522456	0.662502	0.0992383	0.0276312	-3.09595	FXYD domain containing ion transport regulator 2
4	G05	ILF3	0.790788	0.662525	0.133663	0.0485162	-2.29842	interleukin enhancer binding factor 3, 90kDa
2	P15	S100A4	0.688462	0.662752	0.0740983	0.0157132	-4.14298	S100 calcium binding protein A4
6	C09	GLDC	0.629667	0.664261	0.0743167	0.0159427	-4.1105	glycine dehydrogenase (decarboxylating)
17	E23	FLJ20331	0.77843	0.664844	0.0176008	0.000918015	-17.3228	leucine rich repeat containing 40
19	O23	SEMA3C	0.884444	0.665309	0.0165289	0.000811988	-18.4181	sema domain, immunoglobulin domain (Ig), short basic domain, secreted, (semaphorin) 3C
21	F23	PANK3	0.662726	0.66603	0.0704079	0.0144939	-4.31357	pantothenate kinase 3
20	E05	CLK3	0.900084	0.666198	0.0481861	0.00687462	-6.29935	CDC like kinase 3
3	G08	SERPINB9	0.818938	0.667058	0.110275	0.0346768	-2.74478	serpin peptidase inhibitor, clade B (ovalbumin), member 9
4	C17	HOXD9	0.677344	0.667474	0.0919464	0.024551	-3.28741	homeobox D9
9	L21	RGL2	0.658344	0.668595	0.0838113	0.0206605	-3.59313	ral guanine nucleotide dissociation stimulator-like 2
4	J24	TCF7L1	0.747687	0.668739	0.14658	0.0595003	-2.05349	transcription factor 7-like 1 (T-cell specific, HMG-box)
10	I08	CHD4	0.881914	0.669346	0.109882	0.0348965	-2.73377	chromodomain helicase DNA binding protein 4
18	J24	MTBP	0.89684	0.669647	0.103931	0.0314444	-2.88742	Mdm2, transformed 3T3 cell double minute 2, p53 binding protein (mouse) binding protein, 104kDa
19	G08	SLC25A4	0.713603	0.66966	0.0875933	0.0226438	-3.42583	solute carrier family 25 (mitochondrial carrier; adenine nucleotide translocator), member 4
17	O12	FOXG1C	0.593804	0.670466	0.0888352	0.023378	-3.36886	glutathione peroxidase pseudogene 3
9	K11	BTAF1	1.03845	0.670516	0.0524814	0.00835127	-5.70152	BTAF1 RNA polymerase II, B-TFIID transcription factor-associated, 170kDa (Mot1 homolog, S. cerevisiae)
12	K12	IFNW1	0.874761	0.670604	0.135446	0.0520032	-2.20852	interferon, omega 1
11	E05	PPP1R3B	0.559058	0.670618	0.078832	0.0185634	-3.79441	protein phosphatase 1, regulatory (inhibitor) subunit 3B
16	N06	EZH2	0.607629	0.670769	0.0619845	0.0116099	-4.8233	enhancer of zeste homolog 2 (Drosophila)
2	F14	SFRS7	0.941263	0.671153	0.121407	0.042555	-2.45937	splicing factor, arginine/serine-rich 7, 35kDa
1	N24	LAF4	0.63011	0.671564	0.0876537	0.0229286	-3.40174	AF4/FMR2 family, member 3
13	G13	CMKOR1	0.753145	0.671994	0.0745249	0.0167758	-3.99524	chemokine (C-X-C motif) receptor 7
18	C20	NOL1	0.550611	0.672571	0.0121078	0.000455492	-24.5435	NOP2 nucleolar protein homolog (yeast)
21	C08	MAPK1	0.585425	0.672698	0.0350517	0.00380117	-8.47438	mitogen-activated protein kinase 1
4	G08	NCOA4	0.68446	0.673078	0.0786152	0.0187354	-3.77359	nuclear receptor coactivator 4
21	P05	PIK3R2	0.653945	0.673326	0.100534	0.0301494	-2.9484	phosphoinositide-3-kinase regulatory subunit 2
10	H06	KIF18A	0.886863	0.674336	0.0912539	0.0251877	-3.23715	kinesin family member 18A
13	C05	TNFSF4	0.919893	0.67492	0.0706591	0.0153858	-4.17241	tumor necrosis factor (ligand) superfamily, member 4
3	E10	RASGRP4	0.733969	0.67497	0.12364	0.0450029	-2.38409	RAS guanyl releasing protein 4
15	L08	BRD4	0.983788	0.67515	0.0942744	0.0269443	-3.1248	bromodomain containing 4
1	I08	CHGA	1.04777	0.675211	0.090857	0.0251069	-3.24167	chromogranin A (parathyroid secretory protein 1)
16	F23	CABC1	0.584016	0.675515	0.0844371	0.0218347	-3.48454	chaperone, ABC1 activity of bc1 complex homolog (S. pombe)
14	P16	ABCC6	0.675974	0.675527	0.0909188	0.0251869	-3.23599	ATP-binding cassette, sub-family C (CFTR/MRP), member 6
11	C19	PPP1CA	0.598303	0.675547	0.12859	0.0485752	-2.28784	protein phosphatase 1, catalytic subunit, alpha isoform
17	C14	GPC3	0.678019	0.675623	0.199819	0.106636	-1.47191	glypican 3
14	A16	FAT2	0.701257	0.676231	0.0730879	0.0165655	-4.01582	FAT tumor suppressor homolog 2 (Drosophila)
21	H07	PAPSS1	0.866694	0.676271	0.0861363	0.022795	-3.40702	3'-phosphoadenosine 5'-phosphosulfate synthase 1
19	H19	QSCN6	0.838493	0.676544	0.078444	0.0190468	-3.73763	quiescin Q6 sulfhydryl oxidase 1
15	N24	HRPT2	0.87602	0.676694	0.112379	0.0379937	-2.60764	cell division cycle 73, Paf1/RNA polymerase II complex component, homolog (S. cerevisiae)
19	P09	RB1CC1	0.89057	0.676776	0.0956517	0.0279724	-3.06282	RB1-inducible coiled-coil 1
5	G13	ZNF281	0.640452	0.676903	0.127143	0.0479365	-2.3032	zinc finger protein 281
5	K14	ALDOA	0.954338	0.677219	0.170837	0.0820462	-1.71228	aldolase A, fructose-bisphosphate
17	F06	LIM2	0.702453	0.677277	0.132276	0.0516953	-2.211	lens intrinsic membrane protein 2, 19kDa
9	H16	DNCH1	1.18743	0.67754	0.0692931	0.0150459	-4.21686	dynein, cytoplasmic 1, heavy chain 1
22	O15	STK38	0.723719	0.678023	0.122561	0.0450595	-2.38016	serine/threonine kinase 38
7	B10	CHRAC1	0.817313	0.678505	0.0317868	0.00324271	-9.16211	chromatin accessibility complex 1
13	L09	SCGF	0.53765	0.679494	0.131044	0.0514607	-2.21486	C-type lectin domain family 11, member A
6	K24	NAGLU	0.809022	0.680601	0.200457	0.110045	-1.44239	N-acetylglucosaminidase, alpha-
1	M22	D1S155E	0.54029	0.680756	0.0621517	0.0123994	-4.64965	cold shock domain containing E1, RNA-binding
12	B15	IL1R1	0.719714	0.681169	0.0581674	0.0109135	-4.96103	interleukin 1 receptor, type I
14	G19	MBP	0.70737	0.681284	0.0812656	0.0209913	-3.54954	myelin basic protein
6	N24	UBE1	0.715588	0.681808	0.161174	0.075914	-1.78646	ubiquitin-like modifier activating enzyme 1
9	C19	RAB7	0.914026	0.682288	0.0552335	0.00992463	-5.20429	RAB7A, member RAS oncogene family
6	F23	PDHB	0.626674	0.682291	0.0497954	0.00808916	-5.77259	pyruvate dehydrogenase (lipoamide) beta
18	J12	MPST	0.768071	0.682398	0.0572982	0.0106757	-5.01484	mercaptopyruvate sulfurtransferase
12	B20	LTBR	0.94434	0.682652	0.0435932	0.0062312	-6.58559	lymphotoxin beta receptor (TNFR superfamily, member 3)
5	F14	EGLN1	1.03802	0.682675	0.0822818	0.0216855	-3.48879	egl nine homolog 1 (C. elegans)
3	I20	GRLF1	0.602772	0.682989	0.138879	0.0584239	-2.06475	glucocorticoid receptor DNA binding factor 1
9	B09	ABR	0.640687	0.683134	0.0638718	0.0132748	-4.4872	active BCR-related gene
19	E16	SIRPB1	0.72405	0.683139	0.0478094	0.00750343	-5.99463	signal-regulatory protein beta 1
12	L19	ITGAX	0.582963	0.683491	0.0390997	0.00504841	-7.32099	integrin, alpha X (complement component 3 receptor 4 subunit)
21	L14	PRKY	1.07868	0.683646	0.110088	0.0380753	-2.59876	protein kinase, Y-linked, pseudogene
5	K19	EIF2B5	1.09313	0.683836	0.0903454	0.0261554	-3.16456	eukaryotic translation initiation factor 2B, subunit 5 epsilon, 82kDa
4	C12	MTF1	0.918057	0.683913	0.0885114	0.0251554	-3.22926	metal-regulatory transcription factor 1
18	I10	OFD1	0.927715	0.684401	0.0634391	0.0132025	-4.49783	oral-facial-digital syndrome 1
6	O05	IDUA	0.698184	0.684429	0.0686616	0.0154163	-4.1553	iduronidase, alpha-L-
2	M24	PHC2	0.78228	0.684599	0.0234794	0.00184215	-12.1443	polyhomeotic homolog 2 (Drosophila)
14	A24	FBN2	0.776952	0.684698	0.0909328	0.0266224	-3.13464	fibrillin 2
3	B15	CART1	0.972385	0.684858	0.0378399	0.00477142	-7.52861	ALX homeobox 1
13	O22	NR4A3	0.771998	0.685014	0.0857076	0.0238019	-3.32205	nuclear receptor subfamily 4, group A, member 3
8	P18	LPL	0.746215	0.685585	0.0360787	0.00436039	-7.87597	lipoprotein lipase
7	P20	FECH	0.554283	0.68569	0.0404884	0.00548579	-7.01556	ferrochelatase (protoporphyria)
7	O06	TLE3	0.705713	0.686198	0.0420367	0.00592855	-6.7451	transducin-like enhancer of split 3 (E(sp1) homolog, Drosophila)
9	B08	SERPING1	0.573921	0.68633	0.0284733	0.00273543	-9.95349	serpin peptidase inhibitor, clade G (C1 inhibitor), member 1
15	A06	RAB21	0.62576	0.686372	0.0255715	0.00220861	-11.0814	RAB21, member RAS oncogene family
13	O13	GLRA3	0.794983	0.686475	0.170108	0.0857001	-1.6652	glycine receptor, alpha 3
13	F11	NRBF2	0.664063	0.686736	0.112305	0.0402706	-2.51995	nuclear receptor binding factor 2
15	C18	SLC25A27	0.570481	0.686763	0.117973	0.0441732	-2.39865	solute carrier family 25, member 27
2	P06	TCFL5	0.613746	0.687037	0.0027905	2.64996e-05	-101.309	transcription factor-like 5 (basic helix-loop-helix)
5	M24	ATP6V1D	0.741004	0.687203	0.0462868	0.00722011	-6.10404	ATPase, H+ transporting, lysosomal 34kDa, V1 subunit D
18	C12	NK4	0.827158	0.687263	0.0628718	0.0132057	-4.49289	interleukin 32
3	E17	YAP1	0.874671	0.687696	0.067942	0.0154123	-4.15124	Yes-associated protein 1, 65kDa
10	B14	KIF12	0.837447	0.687794	0.0631433	0.0133622	-4.46517	kinesin family member 12
7	C07	UGT1A4	0.803505	0.688163	0.0360222	0.00441853	-7.81674	UDP glucuronosyltransferase 1 family, polypeptide A4
8	O10	PPP1R15B	0.64111	0.689006	0.0323811	0.00359429	-8.66964	protein phosphatase 1, regulatory (inhibitor) subunit 15B
22	L15	MNAT1	0.855824	0.689545	0.126892	0.0514281	-2.20814	MNAT1, CDK activating kinase assembly factor
17	B06	LAMA2	0.644924	0.689763	0.117663	0.0447542	-2.37947	laminin, alpha 2
15	C15	CD160	0.631046	0.689963	0.0617343	0.0129598	-4.53194	CD160 molecule
18	C11	APEG1	0.794588	0.690099	0.0468154	0.00752124	-5.97325	SPEG complex locus
22	K19	STK11	0.924607	0.690125	0.110601	0.039938	-2.52813	serine/threonine kinase 11
2	H13	RAD21	0.744224	0.690478	0.0423432	0.00618049	-6.59518	RAD21 homolog (S. pombe)
15	N21	ARPC1A	0.739548	0.690872	0.103603	0.0354612	-2.6917	actin related protein 2/3 complex, subunit 1A, 41kDa
13	C19	TOLLIP	0.73264	0.691716	0.0659443	0.0149119	-4.21603	toll interacting protein
17	H06	LOC253039	0.908767	0.691716	0.0756398	0.0194823	-3.67562	hypothetical LOC253039
18	N19	PRDM13	0.774549	0.691774	0.119513	0.0466369	-2.32583	PR domain containing 13
4	C09	HOXD12	0.684189	0.691845	0.0532108	0.00979319	-5.22251	homeobox D12
21	A16	MAP3K9	0.628846	0.692041	0.0603742	0.0125703	-4.59963	mitogen-activated protein kinase kinase kinase 9
11	H24	TRPV2	0.70372	0.692517	0.0744401	0.0189821	-3.7241	transient receptor potential cation channel, subfamily V, member 2
12	K13	CKLF	0.670965	0.69253	0.0532346	0.00984488	-5.20732	chemokine-like factor
11	J05	PDCD1	1.24398	0.69281	0.0953312	0.0306346	-2.90492	programmed cell death 1
7	J11	TULP2	1.547	0.692848	0.0822282	0.0230666	-3.36735	tubby like protein 2
22	N09	PCNA	0.844447	0.692936	0.120134	0.047422	-2.30411	proliferating cell nuclear antigen
7	C17	UGT2B4	0.68447	0.693657	0.0541629	0.0102599	-5.09726	UDP glucuronosyltransferase 2 family, polypeptide B4
4	D08	TAF10	1.55379	0.6937	0.0328174	0.00380461	-8.41136	TAF10 RNA polymerase II, TATA box binding protein (TBP)-associated factor, 30kDa
20	M15	ANGPT4	0.861855	0.694209	0.152355	0.0737133	-1.80847	angiopoietin 4
21	I18	PIP5KL1	0.726474	0.694387	0.0592821	0.0123113	-4.64477	phosphatidylinositol-4-phosphate 5-kinase like 1
16	P10	FANCE	0.986331	0.694533	0.060429	0.0127951	-4.55421	Fanconi anemia, complementation group E
7	A24	ARSB	0.675973	0.694646	0.136407	0.0605411	-2.01671	arylsulfatase B
17	J05	KCNE1L	0.890741	0.69475	0.0796667	0.0219598	-3.45175	KCNE1-like
13	L21	SRPR	0.690051	0.69487	0.0623752	0.013645	-4.4067	signal recognition particle receptor (docking protein)
15	P11	ASGR1	0.798718	0.695681	0.130737	0.0563688	-2.09626	asialoglycoprotein receptor 1
15	F13	AMSH-LP	0.933942	0.695789	0.0844605	0.0247445	-3.24353	STAM binding protein-like 1
19	G24	SMARCD1	0.807075	0.696088	0.0186731	0.00125603	-14.6548	SWI/SNF related, matrix associated, actin dependent regulator of chromatin, subfamily d, member 1
8	A11	FKBP6	0.686524	0.696168	0.0995267	0.0339563	-2.74873	FK506 binding protein 6, 36kDa
5	M23	ICT1	0.662339	0.696468	0.101765	0.0354863	-2.68531	immature colon carcinoma transcript 1
21	M20	MYO3A	0.794579	0.696808	0.102273	0.0358986	-2.66865	myosin IIIA
11	N21	SEMA3F	0.763341	0.698085	0.105597	0.0384408	-2.57256	sema domain, immunoglobulin domain (Ig), short basic domain, secreted, (semaphorin) 3F
3	J16	GTF2A1	1.12101	0.698108	0.103442	0.0369784	-2.62592	general transcription factor IIA, 1, 19/37kDa
22	O07	STK31	0.622234	0.698651	0.0661621	0.0156907	-4.09733	serine/threonine kinase 31
17	K08	HCNGP	0.974956	0.699161	0.108391	0.0406506	-2.49632	SAP30 binding protein
14	H17	FXYD1	1.32025	0.699304	0.119052	0.0484826	-2.27158	FXYD domain containing ion transport regulator 1
21	B12	STK32C	0.634792	0.699538	0.0812786	0.0235346	-3.32438	serine/threonine kinase 32C
16	O07	CLSTN1	0.72059	0.699737	0.0723247	0.0187961	-3.73319	calsyntenin 1
4	O06	P66BETA	0.978506	0.699856	0.118172	0.0479826	-2.28382	GATA zinc finger domain containing 2B
14	D16	SLC10A1	1.17814	0.700075	0.146968	0.0715543	-1.83485	solute carrier family 10 (sodium/bile acid cotransporter family), member 1
8	P22	NDUFS1	0.858783	0.700156	0.10008	0.0351868	-2.69367	NADH dehydrogenase (ubiquinone) Fe-S protein 1, 75kDa (NADH-coenzyme Q reductase)
21	N15	PIK3C2G	0.576782	0.700593	0.148663	0.0732626	-1.81044	phosphatidylinositol-4-phosphate 3-kinase catalytic subunit type 2 gamma
21	B20	PKM2	0.727097	0.700918	0.102159	0.0367601	-2.6314	pyruvate kinase, muscle
10	A09	CYLD	0.737449	0.700972	0.151934	0.0763302	-1.76898	cylindromatosis (turban tumor syndrome)
16	N11	CCNE1	0.642628	0.701233	0.124586	0.0533658	-2.15519	cyclin E1
7	N22	ACSL3	0.754495	0.701237	0.0539541	0.010697	-4.9765	acyl-CoA synthetase long-chain family member 3
17	L12	LUC7A	0.977139	0.702305	0.104126	0.0384446	-2.56836	cisplatin resistance-associated overexpressed protein
20	L19	DYRK1B	0.726421	0.70273	0.0482293	0.00866022	-5.53624	dual specificity tyrosine phosphorylation regulated kinase 1B
11	P22	AVP	0.786862	0.702854	0.0711611	0.0185859	-3.75044	arginine vasopressin
6	G19	NSDHL	0.85696	0.703263	0.1394	0.066328	-1.91159	NAD(P) dependent steroid dehydrogenase-like
21	C07	IMPK	0.706078	0.70353	0.0501056	0.0093873	-5.31297
17	I15	FSTL3	0.94496	0.70387	0.12356	0.0534245	-2.15174	follistatin-like 3 (secreted glycoprotein)
18	G16	NYX	0.944303	0.704127	0.102747	0.037926	-2.58511	nyctalopin
10	M12	FBXO6	0.752775	0.704403	0.020708	0.00163189	-12.8132	F-box protein 6
20	I09	AK1	1.29787	0.704948	0.0799523	0.0236127	-3.31187	adenylate kinase 1
9	D10	TIMP2	0.874021	0.705043	0.0740341	0.0203611	-3.57532	TIMP metallopeptidase inhibitor 2
21	P10	PTPRR	0.689138	0.70512	0.0598816	0.0134689	-4.41904	protein tyrosine phosphatase, receptor type R
5	P07	DBR1	0.632148	0.705596	0.186089	0.111368	-1.41944	debranching enzyme homolog 1 (S. cerevisiae)
2	A16	NUCB2	0.675605	0.705663	0.0839061	0.0260347	-3.14728	nucleobindin 2
12	J06	EGFL6	0.72098	0.705928	0.0906516	0.0302457	-2.91017	EGF-like-domain, multiple 6
4	P09	SOX4	0.842156	0.70632	0.0281458	0.00304767	-9.35909	SRY (sex determining region Y)-box 4
9	E23	PRDX2	0.77208	0.706323	0.00873071	0.000294474	-30.1712	peroxiredoxin 2
1	L23	GIPC2	0.612302	0.706371	0.111108	0.0445619	-2.37038	GIPC PDZ domain containing family, member 2
18	M19	IFIT5	0.713948	0.707033	0.0369983	0.00527422	-7.1005	interferon-induced protein with tetratricopeptide repeats 5
9	D20	ACTA1	0.737249	0.707207	0.0373775	0.00538835	-7.02381	actin, alpha 1, skeletal muscle
16	E08	CRSP8	1.01972	0.707283	0.075089	0.0212386	-3.49527	mediator complex subunit 27
15	B14	AXUD1	0.760691	0.707509	0.02805	0.00305161	-9.34866	AXIN1 up-regulated 1
10	D09	RNF32	0.808169	0.707677	0.13581	0.06501	-1.92963	ring finger protein 32
9	K06	FAAH	0.806428	0.707929	0.0633124	0.0153046	-4.13521	fatty acid amide hydrolase
20	H21	STYK1	0.767841	0.708779	0.0379522	0.00561353	-6.87604	serine/threonine/tyrosine kinase 1
18	B10	PRPF31	0.971001	0.709066	0.0488922	0.00928301	-5.33159	PRP31 pre-mRNA processing factor 31 homolog (S. cerevisiae)
12	D22	NMB	0.724715	0.709093	0.114174	0.0477017	-2.28289	neuromedin B
9	A10	TBDN100	0.719592	0.709261	0.157432	0.0854029	-1.65454	NMDA receptor regulated 1
10	O19	MNAT1	0.71415	0.70942	0.153516	0.0817854	-1.69571	menage a trois homolog 1, cyclin H assembly factor (Xenopus laevis)
17	N08	MAD2L1	0.842084	0.70944	0.0706791	0.0191587	-3.68284	MAD2 mitotic arrest deficient-like 1 (yeast)
5	A15	TTF1	0.591722	0.709558	0.0971765	0.0353484	-2.6774	transcription termination factor, RNA polymerase I
7	B12	CLPX	0.69016	0.710001	0.133154	0.0636395	-1.95066	ClpX caseinolytic peptidase X homolog (E. coli)
1	O09	CCT2	0.606758	0.710017	0.169905	0.0979136	-1.52863	chaperonin containing TCP1, subunit 2 (beta)
7	G10	CASP5	1.1182	0.710032	0.0510125	0.0101595	-5.09106	caspase 5, apoptosis-related cysteine peptidase
17	P21	LAIR1	0.709072	0.710192	0.0432663	0.00734767	-5.99884	leukocyte-associated immunoglobulin-like receptor 1
17	E16	GTF2H4	0.840676	0.710341	0.0531653	0.0110439	-4.87909	general transcription factor IIH, polypeptide 4, 52kDa
4	J16	TCF21	0.838497	0.710493	0.0984093	0.036424	-2.63436	transcription factor 21
8	N23	TGM1	0.67813	0.71052	0.114099	0.0480811	-2.27188	transglutaminase 1 (K polypeptide epidermal type I, protein-glutamine-gamma-glutamyltransferase)
17	J08	LPPR2	1.10198	0.710578	0.0991635	0.0369743	-2.61347	lipid phosphate phosphatase-related protein type 2
1	O17	CCT7	0.635589	0.711386	0.0628382	0.0154363	-4.1114	chaperonin containing TCP1, subunit 7 (eta)
20	H19	DKFZP761P0423	1.01865	0.711804	0.0733172	0.0208993	-3.51807	PEAK1 related kinase activating pseudokinase 1
13	K22	NR0B1	0.690127	0.711992	0.11171	0.0466659	-2.30728	nuclear receptor subfamily 0, group B, member 1
18	G10	NUMB	0.845381	0.712359	0.0782489	0.0237912	-3.28925	numb homolog (Drosophila)
21	C14	MAPK12	0.698195	0.712529	0.173306	0.102804	-1.48414	mitogen-activated protein kinase 12
3	H15	DEK	1.07622	0.712542	0.0993051	0.0375541	-2.58997	DEK oncogene
4	D20	TAF5L	0.733795	0.712549	0.0926262	0.0329121	-2.77665	TAF5-like RNA polymerase II, p300/CBP-associated factor (PCAF)-associated factor, 65kDa
7	N18	F7	1.26288	0.712619	0.113589	0.0483312	-2.26361	coagulation factor VII (serum prothrombin conversion accelerator)
3	B13	CALR	0.723096	0.712702	0.0936883	0.0336675	-2.74354	calreticulin
6	O19	HDHD4	0.760107	0.712992	0.0885684	0.0303073	-2.89886	N-acetylneuraminic acid phosphatase
18	C10	NJMU-R1	0.710498	0.713383	0.0820619	0.0262536	-3.12394	chromosome 17 open reading frame 75
15	F16	BCL2L10	1.03481	0.713556	0.0684429	0.0185042	-3.74302	BCL2-like 10 (apoptosis facilitator)
13	L23	LRP12	0.817967	0.7136	0.0879074	0.029998	-2.91374	low density lipoprotein-related protein 12
9	A22	EIF2B3	1.12267	0.713701	0.203351	0.134945	-1.2591	eukaryotic translation initiation factor 2B, subunit 3 gamma, 58kDa
5	G10	AGXT	0.830097	0.714402	0.0875883	0.0299503	-2.9152	alanine-glyoxylate aminotransferase
10	A18	TRIM22	0.717999	0.714411	0.0790944	0.024627	-3.22814	tripartite motif-containing 22
20	H16	FN3KRP	0.964305	0.714778	0.108101	0.0446963	-2.35854	fructosamine 3 kinase related protein
9	C20	PDE6H	0.655378	0.714825	0.0354077	0.00509938	-7.19942	phosphodiesterase 6H, cGMP-specific, cone, gamma
9	M16	PDE8A	0.866228	0.714951	0.181384	0.112622	-1.40469	phosphodiesterase 8A
4	F14	TBP	1.15931	0.715437	0.0778054	0.0240252	-3.26844	TATA box binding protein
8	D20	ATP2C1	0.734593	0.715888	0.0436202	0.00776596	-5.81957	ATPase, Ca++ transporting, type 2C, member 1
18	P16	NDEL1	0.70063	0.716139	0.124633	0.0586613	-2.03478	nudE nuclear distribution gene E homolog (A. nidulans)-like 1
2	P18	TIA1	0.781031	0.716179	0.0569405	0.0131522	-4.45307	TIA1 cytotoxic granule-associated RNA binding protein
5	D14	DPM1	1.42748	0.716226	0.12289	0.0572012	-2.06293	dolichyl-phosphate mannosyltransferase polypeptide 1, catalytic subunit
16	G17	CEBPE	1.04173	0.716306	0.0827743	0.0272238	-3.06173	CCAAT/enhancer binding protein (C/EBP), epsilon
12	H24	EGF	0.644438	0.716798	0.119683	0.054694	-2.11342	epidermal growth factor (beta-urogastrone)
6	B21	PA2G4	0.717054	0.71683	0.063884	0.0165458	-3.95887	proliferation-associated 2G4, 38kDa
4	A19	HOXC5	0.806849	0.717109	0.0589661	0.0141753	-4.28434	homeobox C5
17	N09	KISS1	0.84131	0.717149	0.120616	0.0556062	-2.09417	KiSS-1 metastasis-suppressor
10	D23	SKP1A	0.824389	0.7174	0.123717	0.0583485	-2.03966	S-phase kinase-associated protein 1
3	N08	HIVEP3	0.9191	0.71758	0.0940745	0.0350525	-2.68042	human immunodeficiency virus type I enhancer binding protein 3
19	B21	SULT2A1	0.751384	0.717688	0.0187787	0.00147162	-13.4221	sulfotransferase family, cytosolic, 2A, dehydroepiandrosterone (DHEA)-preferring, member 1
10	F22	KIF23	0.702329	0.717739	0.0693178	0.0195167	-3.63543	kinesin family member 23
9	K24	LOXL3	0.744284	0.717775	0.121035	0.0561897	-2.08174	lysyl oxidase-like 3
14	H16	SLC2A5	1.22652	0.718535	0.113862	0.0504562	-2.20622	solute carrier family 2 (facilitated glucose/fructose transporter), member 5
21	D12	PNKP	0.891585	0.718648	0.0811776	0.0266451	-3.09311	polynucleotide kinase 3'-phosphatase
15	M18	ADAM3B	0.950753	0.718736	0.19229	0.126828	-1.30534	ADAM metallopeptidase domain 3B (non-functional)
13	B20	STAT6	0.73587	0.718984	0.102708	0.0417576	-2.44145	signal transducer and activator of transcription 6, interleukin-4 induced
10	L18	PTEN	1.20858	0.718988	0.0890464	0.0318786	-2.81596	phosphatase and tensin homolog
19	I17	S100A12	0.845641	0.719208	0.0497829	0.0103159	-5.03248	S100 calcium binding protein A12
19	I06	SMS	0.791758	0.719815	0.0615426	0.0157042	-4.061	spermine synthase
1	F23	ERAF	0.702253	0.719937	0.0816135	0.027159	-3.06079	erythroid associated factor
4	D11	POU1F1	0.859505	0.720029	0.0591985	0.0145779	-4.21819	POU class 1 homeobox 1
14	M09	CNTNAP3	0.677559	0.720169	0.10771	0.0460043	-2.31706	contactin associated protein-like 3
17	A06	GLO1	0.62887	0.720241	0.0244026	0.0025266	-10.2242	glyoxalase I
21	D08	EXOSC10	0.692318	0.720467	0.0465775	0.00912823	-5.35177	exosome component 10
16	D06	DOC1	0.668475	0.721397	0.0905174	0.0334315	-2.74359	filamin A interacting protein 1-like
2	A09	LRPPRC	0.867281	0.721781	0.124941	0.0611242	-1.9846	leucine-rich PPR-motif containing
21	H14	PRKCH	0.859642	0.721842	0.0914102	0.0341643	-2.71193	protein kinase C eta
11	B18	SORL1	0.576944	0.721921	0.0634104	0.0168946	-3.90817	sortilin-related receptor, L(DLR class) A repeats-containing
12	L10	FCGR2B	0.816199	0.722001	0.0547182	0.012669	-4.52752	Fc fragment of IgG, low affinity IIb, receptor (CD32)
14	F15	CLCN7	0.902909	0.722031	0.0749988	0.0234169	-3.30283	chloride channel 7
4	P06	TGIF2LY	0.515852	0.722093	0.0704288	0.0207444	-3.51627	TGFB-induced factor homeobox 2-like, Y-linked
20	B12	ERK8	0.733109	0.723145	0.0484771	0.0100659	-5.08682	mitogen-activated protein kinase 15
16	L24	EZH1	0.854089	0.723288	0.107414	0.0467353	-2.29439	enhancer of zeste homolog 1 (Drosophila)
7	J24	ECEL1	0.842501	0.723454	0.129738	0.0661652	-1.89833	endothelin converting enzyme-like 1
4	M08	NKX6-2	0.686086	0.72391	0.0684445	0.0198771	-3.59166	NK6 homeobox 2
21	P23	PIP5K2A	0.860057	0.724423	0.0601438	0.0155089	-4.07882	phosphatidylinositol-5-phosphate 4-kinase type 2 alpha
21	J14	PRKDC	0.777778	0.724428	0.0743914	0.0234407	-3.29758	protein kinase, DNA-activated, catalytic polypeptide
8	J09	RUVBL1	1.16836	0.724448	0.0641889	0.0176116	-3.8214	RuvB-like 1 (E. coli)
13	C21	TP53I3	0.725429	0.724491	0.0641524	0.0175974	-3.8229	tumor protein p53 inducible protein 3
14	B21	APOC4	0.828497	0.725229	0.037389	0.00611543	-6.53963	apolipoprotein C-IV
21	G10	MARK4	1.05974	0.725409	0.124957	0.0626144	-1.95532	microtubule affinity regulating kinase 4
9	F21	GAS8	0.97748	0.725555	0.0457568	0.00913888	-5.33658	growth arrest-specific 8
8	D16	TUBB5	0.685878	0.72561	0.0781386	0.0259827	-3.12431	tubulin, beta 4
14	I23	TCAP	0.827365	0.726202	0.153118	0.0903447	-1.59051	titin-cap (telethonin)
21	L05	PFKFB4	0.800525	0.726293	0.104472	0.0452892	-2.33026	6-phosphofructo-2-kinase/fructose-2,6-biphosphatase 4
15	N18	C13ORF3	0.665182	0.726316	0.0459679	0.00927288	-5.29551	chromosome 13 open reading frame 3
1	J06	ING1	0.784441	0.726365	0.0258413	0.00295961	-9.41802	inhibitor of growth family, member 1
18	D16	PTDSR	0.898838	0.726428	0.0444298	0.00867762	-5.47632	jumonji domain containing 6
21	D10	PMVK	0.634861	0.727152	0.0521418	0.0119555	-4.65245	phosphomevalonate kinase
17	A22	GNB2L1	1.03699	0.727194	0.0214157	0.00204787	-11.3256	guanine nucleotide binding protein (G protein), beta polypeptide 2-like 1
18	A19	C9ORF125	0.687432	0.727529	0.103648	0.0450034	-2.33686	chromosome 9 open reading frame 125
17	L13	ADAMTSL3	0.903133	0.72758	0.159826	0.098136	-1.51514	ADAMTS-like 3
8	H22	TUBG1	0.708263	0.727733	0.100327	0.0424028	-2.41218	tubulin, gamma 1
18	C08	NGFRAP1	0.728539	0.727822	0.014271	0.000915138	-16.9516	nerve growth factor receptor (TNFRSF16) associated protein 1
17	D21	INPP4A	0.58641	0.728019	0.130774	0.069163	-1.84839	inositol polyphosphate-4-phosphatase, type I, 107kDa
22	G16	TTK	0.85836	0.728197	0.0983342	0.0409669	-2.45635	TTK protein kinase
9	P15	SERPINB1	0.930303	0.728275	0.113016	0.0531113	-2.13655	serpin peptidase inhibitor, clade B (ovalbumin), member 1
11	K05	PTPRA	0.716496	0.728546	0.107856	0.0488031	-2.23625	protein tyrosine phosphatase, receptor type, A
18	O16	TDRD7	0.759838	0.728949	0.0862137	0.0321079	-2.79295	tudor domain containing 7
10	D12	KIF3C	0.757792	0.729294	0.0515082	0.0118539	-4.66809	kinesin family member 3C
8	B11	PRSS11	0.711419	0.72948	0.0985995	0.0415422	-2.43672	HtrA serine peptidase 1
20	H18	FRAP1	0.791554	0.729569	0.0767471	0.0258116	-3.12938	mechanistic target of rapamycin
11	M13	RNGTT	0.65432	0.729701	0.13537	0.0743955	-1.7732	RNA guanylyltransferase and 5'-phosphatase
6	G24	ME1	0.889814	0.729713	0.141349	0.0803304	-1.69811	malic enzyme 1, NADP(+)-dependent, cytosolic
4	G16	NFAT5	0.886951	0.729761	0.0551361	0.0135934	-4.35247	nuclear factor of activated T-cells 5, tonicity-responsive
16	N24	FANCA	0.82412	0.730029	0.156991	0.0966535	-1.5269	Fanconi anemia, complementation group A
12	J18	FCAR	0.736111	0.730089	0.13697	0.076162	-1.74966	Fc fragment of IgA, receptor for
18	K06	OTOA	0.800278	0.730231	0.0842343	0.0309961	-2.84336	otoancorin
10	O06	FLJ23360	0.797998	0.730346	0.0859275	0.0322209	-2.78599	solute carrier family 2 (facilitated glucose transporter), member 3 pseudogene 4
13	E07	TRIP6	0.656702	0.730671	0.143499	0.0830133	-1.66599	thyroid hormone receptor interactor 6
12	N16	FGF20	0.629117	0.730881	0.0603023	0.0163275	-3.96101	fibroblast growth factor 20
20	I17	AK5	1.00079	0.731607	0.0620275	0.0173417	-3.83914	adenylate kinase 5
9	C13	RAB5C	0.88823	0.731697	0.0656598	0.0193845	-3.62539	RAB5C, member RAS oncogene family
10	B13	RAD51	0.53374	0.732262	0.0820527	0.0299097	-2.89421	RAD51 homolog (RecA homolog, E. coli) (S. cerevisiae)
22	J15	CENPE	0.884365	0.732358	0.111701	0.053449	-2.12514	centromere protein E
7	O15	APOBEC3G	0.830969	0.732728	0.0287901	0.00384544	-8.2324	apolipoprotein B mRNA editing enzyme, catalytic polypeptide-like 3G
8	N09	SUV39H2	0.854909	0.732988	0.0883012	0.0345749	-2.68118	suppressor of variegation 3-9 homolog 2 (Drosophila)
11	P18	ASGR2	0.676203	0.733058	0.0614813	0.0172264	-3.84964	asialoglycoprotein receptor 2
9	D12	TIMP3	0.961272	0.733299	0.0927319	0.0380154	-2.54972	TIMP metallopeptidase inhibitor 3
9	P23	SERPINB5	0.768907	0.733504	0.110341	0.0526704	-2.14095	serpin peptidase inhibitor, clade B (ovalbumin), member 5
5	G07	ZNF174	0.746862	0.733512	0.0737483	0.0245909	-3.20315	zinc finger protein 174
15	D12	BASP1	0.774859	0.733515	0.0832571	0.0310304	-2.83729	brain abundant, membrane attached signal protein 1
13	N17	TGFBI	0.742254	0.733885	0.0651553	0.0194024	-3.61988	transforming growth factor, beta-induced, 68kDa
3	A23	TROAP	0.841764	0.733894	0.0494028	0.0112945	-4.77393	trophinin associated protein (tastin)
21	D18	PPP2CB	0.722464	0.734242	0.0857409	0.032989	-2.74661	protein phosphatase 2 catalytic subunit beta
9	F23	GDI1	0.80898	0.734297	0.123303	0.0648767	-1.90947	GDP dissociation inhibitor 1
8	P11	TKTL1	0.717159	0.734478	0.126312	0.0678469	-1.86254	transketolase-like 1
1	K06	CLSTN3	0.846865	0.735248	0.0509035	0.0120992	-4.60658	calsyntenin 3
16	N23	CCNI	0.775079	0.735309	0.0746539	0.0255057	-3.14023	cyclin I
3	N13	ELK4	1.02898	0.735918	0.140009	0.0822936	-1.67005	ELK4, ETS-domain protein (SRF accessory protein 1)
9	F20	DLC2	0.662137	0.7363	0.123529	0.0659895	-1.88974	dynein, light chain, LC8-type 2
12	P24	FOLR2	0.671028	0.736394	0.10869	0.052266	-2.14689	folate receptor 2 (fetal)
13	F13	NTF3	0.807526	0.736398	0.138949	0.0814604	-1.67933	neurotrophin 3
14	D22	SLC11A2	0.773858	0.736551	0.0546921	0.0140636	-4.26366	solute carrier family 11 (proton-coupled divalent metal ion transporters), member 2
15	C16	SLC25A20	0.833735	0.736902	0.0645514	0.0194814	-3.607	solute carrier family 25 (carnitine/acylcarnitine translocase), member 20
13	K11	CUBN	0.783641	0.737249	0.172316	0.118431	-1.34921	cubilin (intrinsic factor-cobalamin receptor)
22	C07	ROCK2	0.821627	0.737298	0.0528444	0.0132212	-4.39859	Rho associated coiled-coil containing protein kinase 2
12	N05	ITGB3	0.616391	0.737687	0.120558	0.0637499	-1.92483	integrin, beta 3 (platelet glycoprotein IIIa, antigen CD61)
17	N23	KREMEN2	0.892571	0.738042	0.0429929	0.00885948	-5.38919	kringle containing transmembrane protein 2
3	G11	ZFPM2	0.847021	0.738461	0.0847161	0.0332395	-2.73004	zinc finger protein, multitype 2
14	O11	COL8A2	0.671673	0.738609	0.0819641	0.0312472	-2.81989	collagen, type VIII, alpha 2
13	M10	NR1H2	0.765539	0.738615	0.0749989	0.0263624	-3.0817	nuclear receptor subfamily 1, group H, member 2
3	N12	HLX1	0.622646	0.739284	0.0963392	0.0426256	-2.39212	H2.0-like homeobox
11	K22	HLA-G	0.678627	0.73936	0.125124	0.0689684	-1.8412	major histocompatibility complex, class I, G
4	P17	SP140	0.676192	0.739751	0.0377729	0.00694893	-6.0887	SP140 nuclear body protein
15	O10	ADH5	0.667164	0.740144	0.0539029	0.0140415	-4.25943	alcohol dehydrogenase 5 (class III), chi polypeptide
15	A09	APOC3	0.81362	0.74025	0.0751248	0.0267681	-3.05478	apolipoprotein C-III
3	B12	FOXA1	0.785095	0.740473	0.0802235	0.0304054	-2.85784	forkhead box A1
11	L22	WNT8A	0.63021	0.740503	0.101191	0.0471321	-2.26539	wingless-type MMTV integration site family, member 8A
6	C05	GLA	0.712535	0.740751	0.0387841	0.00737773	-5.9042	galactosidase, alpha
13	D09	RARG	0.726105	0.740842	0.0746526	0.0265622	-3.06616	retinoic acid receptor, gamma
18	I14	OPA3	0.9305	0.740868	0.0416116	0.00848612	-5.50018	optic atrophy 3 (autosomal recessive, with chorea and spastic paraplegia)
14	G24	PKP4	0.818611	0.740921	0.080791	0.0309192	-2.83222	plakophilin 4
18	L24	MYL3	0.676474	0.741091	0.0163707	0.00133001	-13.9669	myosin, light chain 3, alkali; ventricular, skeletal, slow
11	I18	HLA-A	1.01938	0.741288	0.0571421	0.0158752	-3.99795	major histocompatibility complex, class I, A
21	D07	NRBP	0.90576	0.741566	0.116608	0.0616544	-1.95675	nuclear receptor binding protein 1
8	K20	PPFIA2	1.04331	0.741958	0.109521	0.0551282	-2.07981	protein tyrosine phosphatase, receptor type, f polypeptide (PTPRF), interacting protein (liprin), alpha 2
4	M12	NRF1	0.808747	0.742016	0.0795109	0.0302341	-2.86405	nuclear respiratory factor 1
10	B07	NEDD8	2.18156	0.742104	0.0559035	0.0153041	-4.07193	neural precursor cell expressed, developmentally down-regulated 8
14	J18	SLC6A2	0.842459	0.742199	0.101226	0.0477412	-2.24785	solute carrier family 6 (neurotransmitter transporter, noradrenalin), member 2
12	F16	DOK4	0.799802	0.742406	0.0356573	0.00632655	-6.37551	docking protein 4
16	B14	DLGAP1	0.586531	0.742682	0.0505482	0.0126202	-4.49189	discs, large (Drosophila) homolog-associated protein 1
11	L20	WNT7B	0.746896	0.74278	0.0598295	0.0175607	-3.79343	wingless-type MMTV integration site family, member 7B
12	H22	EFNB2	0.729527	0.743371	0.0566903	0.0158798	-3.99306	ephrin-B2
7	L10	ELYS	1.12321	0.743838	0.0346866	0.00605642	-6.51262	AT hook containing transcription factor 1
7	H05	SPATA3	1.13133	0.743858	0.061147	0.0184715	-3.69408	spermatogenesis associated 3
19	M17	SCN10A	1.00494	0.743986	0.0421592	0.00891856	-5.35479	sodium channel, voltage-gated, type X, alpha subunit
18	M16	PARK7	0.747185	0.744019	0.0589195	0.0172052	-3.831	Parkinson disease (autosomal recessive, early onset) 7
2	N08	TAF9L	0.657679	0.744264	0.0655956	0.0212343	-3.43735	TAF9B RNA polymerase II, TATA box binding protein (TBP)-associated factor, 31kDa
20	N24	HIPK2	0.90434	0.744296	0.0972454	0.0449826	-2.31829	homeodomain interacting protein kinase 2
9	A07	PDHX	0.72773	0.74454	0.0569453	0.0161628	-3.95467	pyruvate dehydrogenase complex, component X
10	N10	DOLPP1	0.902876	0.744798	0.0806462	0.0317122	-2.78924	dolichyl pyrophosphate phosphatase 1
10	F23	TRIM33	0.725696	0.744911	0.0605289	0.0182557	-3.7144	tripartite motif-containing 33
16	F14	E2F3	0.944835	0.745371	0.0969893	0.0451152	-2.31333	E2F transcription factor 3
20	O10	CDKL5	0.70438	0.745449	0.0972008	0.0453246	-2.3075	cyclin dependent kinase like 5
16	A23	CD53	0.754122	0.745463	0.0331341	0.00560102	-6.76874	CD53 molecule
15	G23	KCNA6	0.698658	0.745552	0.0573826	0.0165335	-3.90689	potassium voltage-gated channel, shaker-related subfamily, member 6
12	M17	CSF3	0.679322	0.745681	0.0474188	0.0113907	-4.72509	colony stimulating factor 3 (granulocyte)
6	B09	OGDH	0.88615	0.745771	0.144199	0.0925865	-1.55319	oxoglutarate (alpha-ketoglutarate) dehydrogenase (lipoamide)
3	H24	GFI1B	0.797264	0.745924	0.0190764	0.00187379	-11.7326	growth factor independent 1B transcription repressor
7	L14	ENPP3	1.16516	0.746685	0.0923328	0.041546	-2.41576	ectonucleotide pyrophosphatase/phosphodiesterase 3
2	N22	TCF19	0.703302	0.74674	0.0183441	0.00174423	-12.1564	transcription factor 19
7	F24	DDX18	0.895228	0.746746	0.110525	0.0580176	-2.01758	DEAD (Asp-Glu-Ala-Asp) box polypeptide 18
21	I22	MGC5601	0.684021	0.746855	0.0257592	0.0034337	-8.65261	acyl-CoA dehydrogenase family member 10
17	A16	GML	0.836451	0.746943	0.0606424	0.0186096	-3.67394	glycosylphosphatidylinositol anchored molecule like protein
20	H07	DGKQ	1.25486	0.746962	0.122916	0.0704448	-1.81243	diacylglycerol kinase theta
13	M05	GABRB1	0.942802	0.747033	0.0765356	0.0291834	-2.90984	gamma-aminobutyric acid (GABA) A receptor, beta 1
10	H17	UHRF1	0.9659	0.747141	0.0868859	0.0371759	-2.56196	ubiquitin-like with PHD and ring finger domains 1
12	N06	FGF14	0.697302	0.747152	0.0912481	0.0407749	-2.43937	fibroblast growth factor 14
7	P18	FDFT1	0.639405	0.747915	0.0611727	0.0190695	-3.62619	farnesyl-diphosphate farnesyltransferase 1
20	A17	CHKA	0.92068	0.747936	0.131702	0.0802044	-1.68413	choline kinase alpha
7	P05	VAMP8	0.701844	0.748125	0.0212627	0.00236702	-10.4227	vesicle-associated membrane protein 8 (endobrevin)
21	M12	MVD	0.739127	0.748538	0.0759482	0.0290865	-2.91253	mevalonate diphosphate decarboxylase
11	O18	KCNH8	0.644624	0.749578	0.0893517	0.0399131	-2.46399	potassium voltage-gated channel, subfamily H (eag-related), member 8
14	H18	SLC2A8	1.09279	0.749723	0.0724854	0.0268395	-3.03532	solute carrier family 2 (facilitated glucose transporter), member 8
11	J22	WNT11	0.822831	0.74975	0.0383494	0.00773722	-5.73644	wingless-type MMTV integration site family, member 11
16	G24	CTNNBL1	1.03495	0.750199	0.0233337	0.0028958	-9.40872	catenin, beta like 1
1	L06	JJAZ1	0.83258	0.750248	0.133954	0.0839863	-1.63855	suppressor of zeste 12 homolog (Drosophila)
10	I15	USP6	1.02439	0.750311	0.0864602	0.037721	-2.53791	ubiquitin specific peptidase 6 (Tre-2 oncogene)
8	O16	PPP1R3E	0.889776	0.750364	0.0529312	0.0146574	-4.14454	protein phosphatase 1, regulatory (inhibitor) subunit 3E
2	I15	MSH4	0.899901	0.750484	0.109561	0.0586695	-2.00121	mutS homolog 4 (E. coli)
12	K15	CKLFSF7	0.692364	0.750753	0.0674125	0.0235267	-3.24845	CKLF-like MARVEL transmembrane domain containing 7
15	P23	ATP2A2	1.11718	0.750915	0.0172235	0.00158996	-12.705	ATPase, Ca++ transporting, cardiac muscle, slow twitch 2
4	K22	NKX2-8	0.69781	0.750959	0.0805761	0.0331676	-2.7152	NK2 homeobox 8
2	P20	TIMELESS	0.768982	0.751049	0.138264	0.0892647	-1.58169	timeless homolog (Drosophila)
18	C06	NFRKB	0.850587	0.75105	0.0741571	0.0283266	-2.94901	nuclear factor related to kappaB binding protein
3	P14	HOXA7	0.620774	0.751633	0.0842296	0.0362647	-2.58942	homeobox A7
11	B20	SPAP1	0.86902	0.752367	0.105843	0.0558439	-2.05372	Fc receptor-like 2
15	O22	AHSA1	0.706072	0.752486	0.0634263	0.0211951	-3.42529	AHA1, activator of heat shock 90kDa protein ATPase homolog 1 (yeast)
9	L09	PPP1R7	0.895196	0.752583	0.0514659	0.0141183	-4.21943	protein phosphatase 1, regulatory (inhibitor) subunit 7
21	L06	PRKWNK2	0.709811	0.752608	0.0589991	0.0184357	-3.68024	WNK lysine deficient protein kinase 2
11	B05	LAMR1	0.753251	0.752615	0.0835995	0.0360219	-2.5972	ribosomal protein SA
22	G17	SLK	0.9629	0.752694	0.106806	0.0569166	-2.03215	STE20 like kinase
22	E13	RPS6KC1	0.850428	0.75291	0.0541336	0.0156254	-4.00544	ribosomal protein S6 kinase C1
6	E12	LOC134147	0.807251	0.753094	0.077	0.0309229	-2.81358	carboxymethylenebutenolidase homolog (Pseudomonas)
1	D09	DSG1	0.636045	0.753208	0.0603467	0.019354	-3.58813	desmoglein 1
6	F10	SET8	0.980438	0.753636	0.143315	0.096713	-1.50789	SET domain containing (lysine methyltransferase) 8
18	B06	PROM1	0.770008	0.753839	0.0413429	0.00927192	-5.22218	prominin 1
6	E10	LMLN	0.923645	0.754019	0.170721	0.129983	-1.26359	leishmanolysin-like (metallopeptidase M8 family)
5	D05	CAPN10	0.810592	0.754314	0.0827216	0.0357727	-2.60422	calpain 10
10	N06	TPTE2	0.784665	0.754445	0.0494226	0.0132355	-4.3562	transmembrane phosphoinositide 3-phosphatase and tensin homolog 2
3	D14	FOXE3	1.07737	0.754573	0.127623	0.0795299	-1.68596	forkhead box E3
15	A07	APOA4	0.729417	0.754675	0.142715	0.0967184	-1.50695	apolipoprotein A-IV
17	C07	FLI1	1.03037	0.75499	0.0870569	0.039601	-2.46677	Friend leukemia virus integration 1
2	P12	TERF2	0.728869	0.755046	0.0689051	0.0253766	-3.11578	telomeric repeat binding factor 2
2	P22	TIPARP	0.854572	0.755074	0.181815	0.14482	-1.18068	TCDD-inducible poly(ADP-ribose) polymerase
22	I18	UMPK	0.815776	0.755077	0.0907274	0.0428235	-2.36601	uridine-cytidine kinase 2
20	E20	CAMK1D	0.803182	0.755364	0.0521246	0.0147979	-4.11275	calcium/calmodulin dependent protein kinase ID
3	N10	HKR3	0.695302	0.755711	0.116896	0.0685684	-1.83093	zinc finger and BTB domain containing 48
7	E24	CASP10	0.922768	0.756047	0.0516837	0.0146339	-4.13461	caspase 10, apoptosis-related cysteine peptidase
19	B23	SUPT5H	1.05418	0.756273	0.0254659	0.00361931	-8.38245	suppressor of Ty 5 homolog (S. cerevisiae)
21	N07	PI4K2B	0.791122	0.756436	0.051286	0.0144595	-4.15909	phosphatidylinositol 4-kinase type 2 beta
13	N18	COL9A2	0.723702	0.756602	0.0732835	0.0289132	-2.9084	collagen, type IX, alpha 2
14	H10	SLC2A2	0.828195	0.756608	0.139466	0.0942325	-1.52819	solute carrier family 2 (facilitated glucose transporter), member 2
18	M15	IFIT2	0.845865	0.756648	0.180434	0.144548	-1.181	interferon-induced protein with tetratricopeptide repeats 2
9	A11	PUNC	0.963272	0.756749	0.0430023	0.0102573	-4.95299	immunoglobulin superfamily, DCC subclass, member 3
8	F06	TAP2	1.0441	0.756766	0.0968993	0.0490427	-2.19789	transporter 2, ATP-binding cassette, sub-family B (MDR/TAP)
12	D18	NDP	1.02797	0.756778	0.112097	0.064075	-1.89979	Norrie disease (pseudoglioma)
12	P11	LGALS1	0.727754	0.757094	0.0684511	0.0254639	-3.10652	lectin, galactoside-binding, soluble, 1
8	O05	MMP8	0.710702	0.757169	0.0891209	0.0420843	-2.38519	matrix metallopeptidase 8 (neutrophil collagenase)
8	H06	RPS6KB2	1.0154	0.757345	0.0759935	0.0311724	-2.79489	transmembrane protein 200B
20	D17	CSNK2B	1.05391	0.757504	0.054752	0.0165717	-3.87631	casein kinase 2 beta
20	D05	CSNK1E	0.747625	0.757514	0.0302678	0.0051535	-7.01157	casein kinase 1 epsilon
22	M13	STK22C	0.994236	0.757626	0.0553488	0.0169424	-3.8323	testis specific serine kinase 3
18	F10	MGLL	0.877588	0.757695	0.0446979	0.0111536	-4.74394	monoglyceride lipase
7	N21	USH3A	0.911767	0.757795	0.0891681	0.0423307	-2.3769	clarin 1
22	C23	RPS6KA4	0.689912	0.757822	0.0402884	0.00909936	-5.26	ribosomal protein S6 kinase A4
6	K11	HMGCS1	0.970667	0.757849	0.099689	0.0521166	-2.12552	3-hydroxy-3-methylglutaryl-Coenzyme A synthase 1 (soluble)
17	E07	FLJ12443	0.760404	0.757854	0.158939	0.118599	-1.33313	lysophosphatidylcholine acyltransferase 1
8	O24	PRIM2A	0.951764	0.757854	0.0240124	0.00326187	-8.82399	primase, DNA, polypeptide 2 (58kDa)
20	G09	ADCK2	1.35723	0.75824	0.110264	0.0628705	-1.91812	aarF domain containing kinase 2
1	K18	CORO2A	0.749282	0.758347	0.096414	0.0491796	-2.19254	coronin, actin binding protein, 2A
8	P17	TOP1MT	0.784671	0.758575	0.114145	0.0670997	-1.84996	topoisomerase (DNA) I, mitochondrial
21	K20	MPP3	0.802185	0.758788	0.114547	0.0676339	-1.84161	membrane palmitoylated protein 3
7	M19	ALPL	1.19923	0.758808	0.167543	0.130168	-1.25897	alkaline phosphatase, liver/bone/kidney
3	O07	BIRC5	0.517156	0.758809	0.0354135	0.00710956	-5.95622	baculoviral IAP repeat-containing 5
1	D18	HSPA2	0.822926	0.759097	0.139679	0.0961685	-1.50805	heat shock 70kDa protein 2
18	F08	MGC90512	0.877225	0.759625	0.153089	0.112786	-1.3725	alkB, alkylation repair homolog 2 (E. coli)
8	D24	KCNH5	0.789047	0.759718	0.0503539	0.0143249	-4.1709	potassium voltage-gated channel, subfamily H (eag-related), member 5
6	B05	OAT	0.871616	0.759783	0.0883064	0.042214	-2.37759	ornithine aminotransferase (gyrate atrophy)
2	E17	PIAS2	0.858906	0.759844	0.137631	0.0942547	-1.52506	protein inhibitor of activated STAT, 2
3	P23	FKHL18	1.00457	0.760279	0.0375388	0.00807501	-5.57983	forkhead box S1
19	M22	SPTA1	0.983178	0.760336	0.0415009	0.0098477	-5.04576	spectrin, alpha, erythrocytic 1 (elliptocytosis 2)
7	N08	ERCC5	1.10948	0.760587	0.0333753	0.00641564	-6.26667	excision repair cross-complementing rodent repair deficiency, complementation group 5
18	H08	MLP	0.830064	0.760719	0.106222	0.0598522	-1.96776	MARCKS-like 1
20	J22	GK	0.984141	0.76092	0.12957	0.0855308	-1.61163	glycerol kinase
22	C21	RPS6KA3	0.687247	0.76128	0.103327	0.0571486	-2.01747	ribosomal protein S6 kinase A3
2	E05	MFGE8	0.640267	0.761444	0.0763888	0.0325206	-2.72678	milk fat globule-EGF factor 8 protein
14	E05	KRT4	0.788272	0.761524	0.102876	0.0567987	-2.02395	keratin 4
10	M24	FBXW8	0.767414	0.76153	0.0619598	0.0217703	-3.3604	F-box and WD repeat domain containing 8
6	J24	SURF1	0.956683	0.76199	0.122909	0.0785593	-1.69026	surfeit 1
15	O11	PKD2L1	0.663127	0.762057	0.0679776	0.0261438	-3.05516	polycystic kidney disease 2-like 1
16	P21	CGB1	1.07924	0.762196	0.0874775	0.0422667	-2.37253	chorionic gonadotropin, beta polypeptide 1
3	G16	SERPINF2	0.642232	0.762347	0.0932969	0.0477246	-2.22292	serpin peptidase inhibitor, clade F (alpha-2 antiplasmin, pigment epithelium derived factor), member 2
18	D17	PFDN2	0.760625	0.762361	0.112706	0.0674782	-1.83999	prefoldin subunit 2
12	P15	LGALS9	0.735985	0.762474	0.187987	0.160102	-1.10256	lectin, galactoside-binding, soluble, 9
17	B16	LDHB	0.862645	0.762485	0.0670701	0.025565	-3.09012	lactate dehydrogenase B
20	M21	APEG1	0.808122	0.762538	0.0935411	0.0480287	-2.21508	SPEG complex locus
17	H05	ITGB8	0.852506	0.762982	0.0932555	0.0479229	-2.2171	integrin, beta 8
4	N10	TFDP1	0.850289	0.762999	0.0616122	0.0217937	-3.35551	transcription factor Dp-1
4	K08	NFKBIL2	0.946384	0.763064	0.0389193	0.00887433	-5.31035	nuclear factor of kappa light polypeptide gene enhancer in B-cells inhibitor-like 2
16	F07	C7	0.749162	0.763582	0.0689821	0.0272249	-2.98857	complement component 7
21	D23	PACE-1	0.806817	0.763634	0.0800586	0.0361781	-2.57443	SCY1 like pseudokinase 3
9	L07	PPP1R12B	0.739732	0.763769	0.0589789	0.0201518	-3.49227	protein phosphatase 1, regulatory (inhibitor) subunit 12B
2	A11	LTBP2	0.791169	0.763854	0.0596903	0.0206403	-3.44922	latent transforming growth factor beta binding protein 2
8	J15	SETDB2	1.15315	0.764151	0.0346509	0.00711841	-5.93313	SET domain, bifurcated 2
12	J07	INSL6	0.822657	0.764253	0.103356	0.0585046	-1.98814	insulin-like 6
20	I14	CD3E	1.11076	0.764292	0.103534	0.058706	-1.98435	CD3e molecule
13	O21	GRIN2D	0.781387	0.764294	0.0441215	0.0114792	-4.65634	glutamate receptor, ionotropic, N-methyl D-aspartate 2D
5	F23	CPA1	0.830934	0.76434	0.100264	0.0553741	-2.04859	carboxypeptidase A1 (pancreatic)
14	I13	NTN1	1.10607	0.764435	0.12166	0.0785747	-1.68752	netrin 1
5	E13	ZHX2	0.845353	0.764474	0.104	0.059273	-1.97371	zinc fingers and homeoboxes 2
13	D13	RELA	0.873625	0.764505	0.0705762	0.0286579	-2.90798	v-rel reticuloendotheliosis viral oncogene homolog A (avian)
14	P08	ABCB7	0.890532	0.764636	0.0715003	0.0294116	-2.86857	ATP-binding cassette, sub-family B (MDR/TAP), member 7
20	B13	CRK7	0.764345	0.764894	0.101712	0.0570966	-2.01397	cyclin dependent kinase 12
21	L11	PFKP	0.763604	0.765168	0.0625528	0.0228442	-3.27037	phosphofructokinase, platelet
10	C21	USP15	0.770438	0.76529	0.06952	0.0280206	-2.94087	ubiquitin specific peptidase 15
20	N11	EGFR	0.999493	0.765364	0.116085	0.0727942	-1.76056	epidermal growth factor receptor
22	D19	CDC16	0.805374	0.765521	0.13259	0.0920963	-1.54023	cell division cycle 16
20	M24	CDKL1	0.850227	0.765723	0.0934336	0.0491428	-2.18355	cyclin dependent kinase like 1
9	J06	MYO7A	1.55368	0.7658	0.0712466	0.0294907	-2.86244	myosin VIIA
15	P24	YAF2	0.899512	0.765865	0.106565	0.0626343	-1.91314	YY1 associated factor 2
18	C17	HMGN1	0.617569	0.765929	0.0616048	0.0223193	-3.30835	high-mobility group nucleosome binding domain 1
2	O12	PINX1	0.556294	0.766135	0.0553097	0.0181387	-3.68118	PIN2-interacting protein 1
3	I23	ZNF43	0.919172	0.766344	0.0428987	0.0110501	-4.74129	zinc finger protein 43
9	L05	PPP1R11	0.825741	0.766415	0.0874294	0.0436629	-2.32558	protein phosphatase 1, regulatory (inhibitor) subunit 11
20	C10	BRAF	0.860259	0.766461	0.0667084	0.0261355	-3.04727	B-Raf proto-oncogene, serine/threonine kinase
19	K22	SPAG1	0.712896	0.766615	0.0930562	0.0491215	-2.18282	sperm associated antigen 1
21	N12	PTK2	0.682915	0.766727	0.11377	0.0709533	-1.7844	protein tyrosine kinase 2
1	K05	BCS1L	0.779549	0.766791	0.0899137	0.0461469	-2.25714	BCS1-like (yeast)
21	K21	LYK5	0.685128	0.766843	0.0538601	0.0173266	-3.76709	STE20-related kinase adaptor alpha
16	G16	CST7	0.688734	0.767021	0.0645579	0.0246518	-3.1401	cystatin F (leukocystatin)
21	H06	PRKCB1	0.862338	0.767145	0.0485671	0.0141928	-4.17144	protein kinase C beta
15	F10	BCCIP	0.852455	0.767201	0.0536047	0.0172183	-3.77837	BRCA2 and CDKN1A interacting protein
13	N13	TGFB1	0.872498	0.767263	0.0654505	0.0253631	-3.09358	transforming growth factor, beta 1
4	I24	NFKB1	0.635057	0.767374	0.0836735	0.0405227	-2.41851	nuclear factor of kappa light polypeptide gene enhancer in B-cells 1
2	A12	NUBP2	0.917606	0.767431	0.0517882	0.0161298	-3.90646	nucleotide binding protein 2 (MinD homolog, E. coli)
10	M05	HERC6	0.779235	0.767568	0.0310894	0.00591082	-6.5029	hect domain and RLD 6
1	A22	CDC6	0.665137	0.767614	0.0943871	0.0508336	-2.14145	cell division cycle 6 homolog (S. cerevisiae)
21	M06	MST1R	0.601189	0.767878	0.0277158	0.00471865	-7.28326	macrophage stimulating 1 receptor
16	D23	C6ORF108	0.555724	0.767967	0.0470963	0.013456	-4.28425	chromosome 6 open reading frame 108
17	G06	GUCA1C	0.935383	0.767981	0.0727084	0.0312097	-2.7749	guanylate cyclase activator 1C
2	D15	PREB	0.722771	0.768099	0.0637423	0.0242712	-3.16336	prolactin regulatory element binding
13	F05	RXRG	0.760581	0.768199	0.0697263	0.0288614	-2.89044	retinoid X receptor, gamma
22	K16	YWHAH	0.860115	0.768205	0.0761961	0.0341833	-2.64494	tyrosine 3-monooxygenase/tryptophan 5-monooxygenase activation protein eta
7	M17	ALOXE3	1.32388	0.768411	0.0728878	0.0314679	-2.76217	arachidonate lipoxygenase 3
16	N14	FABP2	0.783672	0.768467	0.0701422	0.0292565	-2.86949	fatty acid binding protein 2, intestinal
17	D18	LHFPL2	0.813637	0.768561	0.0531304	0.017117	-3.7865	lipoma HMGIC fusion partner-like 2
10	N15	CHRM5	0.846038	0.768577	0.0251932	0.00392708	-7.98477	cholinergic receptor, muscarinic 5
12	E09	CCL19	0.873305	0.7689	0.0611613	0.02256	-3.28376	chemokine (C-C motif) ligand 19
1	P17	HES4	0.527309	0.768916	0.085945	0.0431462	-2.33665	hairy and enhancer of split 4 (Drosophila)
18	L11	PNMA1	0.86772	0.769051	0.0316219	0.00619121	-6.34649	paraneoplastic antigen MA1
8	M12	PPP1CC	0.959943	0.769081	0.115782	0.0745491	-1.73308	protein phosphatase 1, catalytic subunit, gamma isoform
21	K06	MIDORI	0.818226	0.769104	0.0367694	0.00834746	-5.45658	alpha kinase 3
7	L20	ENTPD5	1.04772	0.769312	0.0399959	0.00987174	-5.01118	ectonucleoside triphosphate diphosphohydrolase 5
15	J08	BLVRB	0.975493	0.769613	0.07258	0.0315263	-2.75732	biliverdin reductase B (flavin reductase (NADPH))
3	F20	FOXP1	0.774293	0.76968	0.128519	0.0899969	-1.55666	forkhead box P1
20	A09	CERK	0.994705	0.769799	0.0788947	0.0369936	-2.53427	ceramide kinase
20	M16	CDK6	0.816862	0.769879	0.0316447	0.00624434	-6.31575	cyclin dependent kinase 6
16	G06	CSAG1	1.00876	0.769911	0.00108041	7.34948e-06	-184.957	chondrosarcoma associated gene 1
13	N15	TGFB3	0.701018	0.769922	0.160874	0.131562	-1.24207	transforming growth factor, beta 3
9	B12	SERPINI2	0.65662	0.769957	0.0553758	0.0187732	-3.60775	serpin peptidase inhibitor, clade I (pancpin), member 2
20	D15	CSNK2A2	0.912624	0.770137	0.0147595	0.00137148	-13.5236	casein kinase 2 alpha 2
8	O11	MPG	0.77972	0.770206	0.0456039	0.0128753	-4.37534	N-methylpurine-DNA glycosylase
1	G18	CETN3	0.871521	0.770252	0.114189	0.0733924	-1.74699	centrin, EF-hand protein, 3 (CDC31 homolog, yeast)
3	B24	FOXD1	0.971089	0.770568	0.15629	0.126082	-1.27437	forkhead box D1
9	J24	ARHGAP1	0.872849	0.770643	0.132868	0.0960235	-1.49845	Rho GTPase activating protein 1
20	D07	CSNK1G1	1.20553	0.770823	0.116081	0.0759088	-1.7136	casein kinase 1 gamma 1
7	L17	UBE2N	1.65458	0.770832	0.0544793	0.0183218	-3.65106	ubiquitin-conjugating enzyme E2N (UBC13 homolog, yeast)
9	D08	TIMP1	0.921268	0.770957	0.0599311	0.022069	-3.31685	TIMP metallopeptidase inhibitor 1
21	K07	LIMK2	0.77356	0.771154	0.136908	0.101467	-1.45051	LIM domain kinase 2
20	G23	ADRBK1	0.750665	0.771453	0.104958	0.0636608	-1.8892	G protein-coupled receptor kinase 2
19	H21	RAB10	1.06063	0.771523	0.0537479	0.0179514	-3.68788	RAB10, member RAS oncogene family
2	O15	NOL3	0.870587	0.771537	0.106228	0.0651057	-1.86583	nucleolar protein 3 (apoptosis repressor with CARD domain)
8	G24	PLA2G7	0.847662	0.771566	0.0569676	0.0201076	-3.47869	phospholipase A2, group VII (platelet-activating factor acetylhydrolase, plasma)
4	H24	TCERG1	0.567966	0.771633	0.0937972	0.0518946	-2.11207	transcription elongation regulator 1
13	J06	ARPC2	0.737522	0.77173	0.0834969	0.0418208	-2.37146	actin related protein 2/3 complex, subunit 2, 34kDa
7	B18	CPD	0.756316	0.771798	0.115753	0.0761025	-1.71003	carboxypeptidase D
17	F22	PVRL4	0.748222	0.771959	0.128032	0.090964	-1.54477	poliovirus receptor-related 4
21	P17	PIM2	0.676001	0.772119	0.105095	0.0641505	-1.88039	Pim-2 proto-oncogene, serine/threonine kinase
8	H08	TUBA1	1.0291	0.772204	0.0840252	0.0424839	-2.3509	tubulin, alpha 4a
14	H21	GJA4	0.71469	0.772343	0.102931	0.0618828	-1.91776	gap junction protein, alpha 4, 37kDa
10	L21	HTR2B	0.711263	0.772665	0.0122379	0.000964562	-16.1036	5-hydroxytryptamine (serotonin) receptor 2B
18	C05	MGC19595	0.759232	0.772764	0.0428368	0.0116393	-4.59826	armadillo repeat containing 6
16	M20	DC-UBP	0.879098	0.77287	0.0921297	0.0507086	-2.13687	ubiquitin domain containing 2
6	L14	TDP1	0.958087	0.772957	0.0984578	0.057346	-1.99864	tyrosyl-DNA phosphodiesterase 1
20	O11	ASP	0.895372	0.773013	0.0739082	0.0335701	-2.66177	agouti signaling protein
19	I20	SNN	0.751384	0.773114	0.030856	0.00610869	-6.37236	stannin
20	E09	ABL1	0.817014	0.773143	0.0425642	0.0115318	-4.61883	ABL proto-oncogene 1, non-receptor tyrosine kinase
12	B05	IL1F5	0.680271	0.773172	0.0831067	0.0419508	-2.36524	interleukin 1 family, member 5 (delta)
14	B19	APOC1	0.872043	0.773465	0.0951716	0.0541031	-2.06232	apolipoprotein C-I
5	F20	ENPP4	0.78922	0.773467	0.0609653	0.0233018	-3.21941	ectonucleotide pyrophosphatase/phosphodiesterase 4 (putative function)
5	I17	CREB3	0.97056	0.773523	0.0573026	0.0206797	-3.42421	cAMP responsive element binding protein 3
7	K10	TEAD4	1.43244	0.773929	0.0261562	0.00443246	-7.48618	TEA domain family member 4
10	O15	MIB1	0.774836	0.773994	0.0532171	0.0179847	-3.67823	mindbomb homolog 1 (Drosophila)
22	O23	STK6	0.73061	0.774179	0.0982789	0.0577228	-1.98985	aurora kinase A
4	E21	IFI16	0.71299	0.774208	0.103044	0.0629409	-1.89754	interferon, gamma-inducible protein 16
3	J17	ARID3A	0.964176	0.774269	0.074774	0.0346843	-2.61415	AT rich interactive domain 3A (BRIGHT-like)
13	P14	CRYGC	0.845157	0.774385	0.133069	0.0990314	-1.46806	crystallin, gamma C
5	O09	A4GALT	0.819025	0.774404	0.137397	0.104601	-1.42168	alpha 1,4-galactosyltransferase
13	M22	NR2C2	0.703346	0.774522	0.142674	0.111568	-1.36827	nuclear receptor subfamily 2, group C, member 2
16	J08	ENPP1	1.19018	0.774681	0.0946847	0.0541281	-2.06008	ectonucleotide pyrophosphatase/phosphodiesterase 1
3	E14	RIN1	0.646697	0.774688	0.0679548	0.0290085	-2.87031	Ras and Rab interactor 1
8	L21	SULT1E1	0.937343	0.774718	0.0190487	0.00237469	-10.238	sulfotransferase family 1E, estrogen-preferring, member 1
11	N10	IL27RA	0.639448	0.774922	0.0655138	0.0270982	-2.97368	interleukin 27 receptor, alpha
3	B18	FOXB1	0.836724	0.775004	0.050477	0.0163663	-3.85791	forkhead box B1
6	M17	HSD17B7	0.860685	0.775089	0.0515998	0.0170963	-3.77231	hydroxysteroid (17-beta) dehydrogenase 7
7	B21	TOP2A	0.890145	0.775124	0.00640128	0.000269991	-30.4026	topoisomerase (DNA) II alpha 170kDa
1	A15	ABCG5	0.806945	0.775179	0.14546	0.115797	-1.33755	ATP-binding cassette, sub-family G (WHITE), member 5
4	I23	KLF3	0.774659	0.775472	0.0923514	0.0520311	-2.10356	Kruppel-like factor 3 (basic)
13	O05	GABRR1	1.06343	0.775644	0.178195	0.160984	-1.08923	gamma-aminobutyric acid (GABA) receptor, rho 1
16	H08	EEF1A1	1.03684	0.775719	0.0436481	0.0123906	-4.44511	eukaryotic translation elongation factor 1 alpha 1
15	N10	C10ORF4	0.993479	0.775794	0.0299383	0.00589099	-6.47816	chromosome 10 open reading frame 4
17	P15	KRTHB1	1.03481	0.77594	0.140577	0.109986	-1.3786	keratin 81
9	H22	MYL7	0.832086	0.776182	0.0599347	0.0230784	-3.22947	myosin, light chain 7, regulatory
5	P18	GALNS	0.653005	0.776404	0.0597084	0.0229543	-3.23799	galactosamine (N-acetyl)-6-sulfate sulfatase
18	F11	PHEMX	0.865359	0.776511	0.0675574	0.0291343	-2.8602	tetraspanin 32
8	B22	WRN	0.68143	0.776581	0.118825	0.0827522	-1.62557	Werner syndrome
7	J22	ECE1	0.723997	0.776655	0.0716088	0.0325993	-2.69638	endothelin converting enzyme 1
13	C13	TNFSF8	0.719721	0.776677	0.0893623	0.0494475	-2.16045	tumor necrosis factor (ligand) superfamily, member 8
2	F05	PRPF4	0.669214	0.776717	0.0734616	0.0342393	-2.62753	PRP4 pre-mRNA processing factor 4 homolog (yeast)
2	A14	NUCB1	1.05719	0.776783	0.0772411	0.0376727	-2.4981	nucleobindin 1
6	J08	SQLE	0.811281	0.777048	0.141152	0.111669	-1.36513	squalene epoxidase
8	G12	PLA2G1B	1.14476	0.777325	0.0832713	0.0435899	-2.31069	phospholipase A2, group IB (pancreas)
13	P05	TLR8	0.828482	0.777725	0.102467	0.0641018	-1.87391	toll-like receptor 8
7	K23	ADH1C	0.694181	0.777833	0.0284614	0.0054261	-6.74267	alcohol dehydrogenase 1C (class I), gamma polypeptide
2	F22	SHARP	0.897329	0.777945	0.0912518	0.0519442	-2.10181	spen homolog, transcriptional regulator (Drosophila)
1	N13	GRASP	0.837015	0.778054	0.183779	0.17157	-1.04302	GRP1 (general receptor for phosphoinositides 1)-associated scaffold protein
7	C24	C1ORF22	0.931189	0.778059	0.0518318	0.0176989	-3.69812	ER degradation enhancer, mannosidase alpha-like 3
21	O10	NEK1	0.753924	0.778065	0.0357393	0.0085336	-5.36312	NIMA related kinase 1
21	D19	OSR1	0.699233	0.778119	0.115091	0.0791804	-1.66494	odd-skipped related transciption factor 1
5	K17	EIF2B4	1.49984	0.778471	0.0795897	0.0404345	-2.40317	eukaryotic translation initiation factor 2B, subunit 4 delta, 67kDa
2	L24	SYNCRIP	0.998347	0.778548	0.0990555	0.0606848	-1.93015	synaptotagmin binding, cytoplasmic RNA interacting protein
15	C12	SLC25A15	1.24946	0.778573	0.0478186	0.0151923	-3.99774	solute carrier family 25 (mitochondrial carrier; ornithine transporter) member 15
6	O22	NUDT1	0.674307	0.778667	0.0520011	0.017907	-3.67439	nudix (nucleoside diphosphate linked moiety X)-type motif 1
2	P16	TF	0.730191	0.7788	0.050231	0.0167582	-3.80122	transferrin
2	E16	PCDH12	0.892921	0.778824	0.0389843	0.0101977	-4.89722	protocadherin 12
9	K10	FKBP3	1.08453	0.778989	0.070081	0.03192	-2.72185	FK506 binding protein 3, 25kDa
18	L18	MX1	0.809904	0.77918	0.0477019	0.0152014	-3.99479	myxovirus (influenza virus) resistance 1, interferon-inducible protein p78 (mouse)
18	B21	PES1	0.674416	0.779236	0.0443409	0.0131819	-4.29633	pescadillo homolog 1, containing BRCT domain (zebrafish)
7	H10	DFFA	1.35088	0.779258	0.0449152	0.0135213	-4.24091	DNA fragmentation factor, 45kDa, alpha polypeptide
20	O05	ARAF1	0.942036	0.779344	0.0638132	0.0267643	-2.98364	A-Raf proto-oncogene, serine/threonine kinase
13	N16	COL9A1	0.912382	0.779485	0.0702321	0.0321887	-2.70893	collagen, type IX, alpha 1
17	O24	WIT-1	0.973196	0.779531	0.0486908	0.0158724	-3.90644	Wilms tumor upstream neighbor 1
14	A21	HUMCYT2A	0.805932	0.779605	0.113583	0.0782784	-1.67397	keratin 76
14	B11	TAF1C	0.815592	0.779638	0.0801983	0.0414262	-2.3704	TATA box binding protein (TBP)-associated factor, RNA polymerase I, C, 110kDa
11	M22	ILT7	0.668144	0.779749	0.0734765	0.0351527	-2.58573	leukocyte immunoglobulin-like receptor, subfamily A (with TM domain), member 4
15	D21	ALS2CR14	0.824118	0.779846	0.0830565	0.0443134	-2.28631	LOC399491 protein
6	J16	ST14	0.897997	0.779868	0.0408386	0.0112787	-4.6493	suppression of tumorigenicity 14 (colon carcinoma)
10	H19	WHSC1	1.0549	0.779925	0.0870476	0.0483952	-2.18058	Wolf-Hirschhorn syndrome candidate 1
9	D19	C4A	0.638894	0.779957	0.0568956	0.021567	-3.33563	complement component 4A (Rodgers blood group)
11	G17	PTPDC1	1.00156	0.780063	0.0861609	0.0475383	-2.20142	protein tyrosine phosphatase domain containing 1
18	K05	HUS1B	0.88455	0.780076	0.0914995	0.0531419	-2.07283	HUS1 checkpoint homolog b (S. pombe)
20	E11	ABL2	0.79581	0.780138	0.0753	0.036946	-2.51795	ABL proto-oncogene 2, non-receptor tyrosine kinase
12	H21	INSL3	0.84203	0.780254	0.0341354	0.00794778	-5.55098	insulin-like 3 (Leydig cell)
4	O16	PBXIP1	0.890678	0.780746	0.0436659	0.0129645	-4.32818	pre-B-cell leukemia homeobox interacting protein 1
6	O20	NT5E	0.563897	0.780901	0.103534	0.0670354	-1.82392	5'-nucleotidase, ecto (CD73)
16	C16	CPR8	0.655761	0.781281	0.0787485	0.0405975	-2.39316	cell cycle progression 1
2	D23	PRPF18	0.749366	0.781617	0.0571695	0.0220897	-3.29061	PRP18 pre-mRNA processing factor 18 homolog (S. cerevisiae)
16	I06	CTSK	0.741407	0.781876	0.0385846	0.01027	-4.86887	cathepsin K
18	I05	HSPB3	1.08463	0.782214	0.0123538	0.00107083	-15.1796	heat shock 27kDa protein 3
21	C21	ITK	1.10378	0.782224	0.123173	0.0921338	-1.52237	IL2 inducible T-cell kinase
12	O19	DGCR2	0.827975	0.782337	0.0579657	0.0228337	-3.23298	DiGeorge syndrome critical region gene 2
7	F05	TRA16	1.00501	0.782667	0.0668517	0.0301216	-2.79831	nuclear receptor 2C2-associated protein
16	D08	DOC-1R	0.730649	0.782736	0.0288548	0.00582811	-6.48085	cyclin-dependent kinase 2 associated protein 2
4	B17	PITX1	0.686018	0.782992	0.0735028	0.0361788	-2.54069	paired-like homeodomain 1
6	P15	PSMB10	0.621178	0.783046	0.149857	0.128976	-1.24581	proteasome (prosome, macropain) subunit, beta type, 10
1	I14	CIRBP	1.0492	0.78321	0.122564	0.0920662	-1.52189	cold inducible RNA binding protein
7	M09	ADSS	1.08065	0.783212	0.109158	0.0751137	-1.70879	adenylosuccinate synthase
4	O08	PAWR	0.657285	0.783317	0.101224	0.0656607	-1.84167	PRKC, apoptosis, WT1, regulator
20	B14	ERN1	0.870823	0.783567	0.0745701	0.0373659	-2.4966	endoplasmic reticulum to nucleus signaling 1
17	E17	FLJ14345	0.777233	0.78367	0.139314	0.114899	-1.33561	zinc finger protein 665
7	B17	TOB2	0.767013	0.783757	0.0743448	0.0372145	-2.50162	transducer of ERBB2, 2
21	P14	PXK	0.866902	0.784186	0.0719517	0.0351113	-2.57886	PX domain containing serine/threonine kinase like
16	H17	CAMP	1.26465	0.784452	0.0707782	0.0341125	-2.61786	cathelicidin antimicrobial peptide
19	A07	PTMA	0.730334	0.784522	0.103949	0.0695746	-1.78181	prothymosin, alpha
16	F18	E2F5	1.01176	0.784647	0.0586479	0.0238413	-3.156	E2F transcription factor 5, p130-binding
9	L08	ARHGEF12	0.885885	0.784899	0.124004	0.0952209	-1.49061	Rho guanine nucleotide exchange factor (GEF) 12
8	L07	SMARCAD1	1.15222	0.784917	0.0948682	0.0591541	-1.9482	SWI/SNF-related, matrix-associated actin-dependent regulator of chromatin, subfamily a, containing DEAD/H box 1
3	F10	FOXL2	0.720936	0.784942	0.183605	0.179645	-1.00649	forkhead box L2
10	G11	USP31	0.940402	0.785082	0.0647103	0.0289147	-2.8536	ubiquitin specific peptidase 31
2	H14	SLBP	1.0353	0.785276	0.0692694	0.032983	-2.66298	stem-loop binding protein
2	G21	MLR1	0.801455	0.785309	0.0861499	0.0497058	-2.1408	ligand dependent nuclear receptor corepressor-like
11	L13	PTCH2	0.640627	0.785374	0.062602	0.027207	-2.94503	patched homolog 2 (Drosophila)
10	O14	ITCH	0.883083	0.78567	0.065505	0.0297532	-2.81001	itchy E3 ubiquitin protein ligase homolog (mouse)
7	N16	EYA4	0.771641	0.785721	0.0400829	0.0114636	-4.59094	eyes absent homolog 4 (Drosophila)
21	J24	PRKWNK1	0.813178	0.785905	0.0449487	0.0143765	-4.08987	WNK lysine deficient protein kinase 1
17	P12	MBD3L1	0.955029	0.785978	0.0734697	0.0371078	-2.50119	methyl-CpG binding domain protein 3-like 1
19	A19	REC8L1	0.869598	0.786	0.0426016	0.012954	-4.31295	REC8 homolog (yeast)
14	O07	COL6A1	0.668126	0.786188	0.0611105	0.0261658	-3.0036	collagen, type VI, alpha 1
3	H08	GATA1	1.1568	0.786405	0.111835	0.0805008	-1.63932	GATA binding protein 1 (globin transcription factor 1)
9	B05	OCA2	0.815602	0.78643	0.136645	0.113658	-1.3415	oculocutaneous albinism II
5	L23	CTSW	0.663884	0.786598	0.0608	0.0260066	-3.0122	cathepsin W
2	D21	PRKRIR	0.715792	0.78664	0.0136437	0.00136029	-13.42	protein-kinase, interferon-inducible double stranded RNA dependent inhibitor, repressor of (P58 repressor)
9	O09	PBX4	0.740146	0.786671	0.0688379	0.0329999	-2.65941	pre-B-cell leukemia homeobox 4
20	J14	GALK2	0.886023	0.786714	0.071394	0.0353786	-2.5636	galactokinase 2
21	B06	PIP5K2B	0.724815	0.786743	0.137893	0.115677	-1.3271	phosphatidylinositol-5-phosphate 4-kinase type 2 beta
18	H12	MME	0.880797	0.786752	0.0755253	0.0393594	-2.42286	membrane metallo-endopeptidase
21	E21	KHK	0.796999	0.786789	0.0540431	0.0207517	-3.38528	ketohexokinase
21	J08	PRKCSH	0.798244	0.787008	0.0720991	0.0361379	-2.53444	protein kinase C substrate 80K-H
17	H24	LOH11CR2A	0.96038	0.787035	0.0399681	0.0115377	-4.57126	von Willebrand factor A domain containing 5A
3	P09	ETS2	0.565617	0.787131	0.0253931	0.00470988	-7.19124	v-ets erythroblastosis virus E26 oncogene homolog 2 (avian)
18	B20	PSMD4	0.880857	0.787163	0.0782477	0.0422206	-2.33331	proteasome (prosome, macropain) 26S subunit, non-ATPase, 4
9	H05	GDI2	1.19371	0.787165	0.138923	0.117506	-1.31421	GDP dissociation inhibitor 2
4	F15	PRDM1	1.26401	0.787312	0.134097	0.110894	-1.36042	PR domain containing 1, with ZNF domain
6	F16	SH3BP4	0.714062	0.787697	0.158347	0.145912	-1.14964	SH3-domain binding protein 4
12	P23	LRP2	0.889196	0.787783	0.0981244	0.064451	-1.85435	low density lipoprotein-related protein 2
22	D15	CCNI	0.867071	0.787842	0.0308352	0.0069678	-5.89902	cyclin I
21	D11	NTRK1	0.967503	0.787864	0.0527699	0.0200094	-3.44657	neurotrophic receptor tyrosine kinase 1
17	B17	IGLL1	0.726605	0.787913	0.0599876	0.0256457	-3.03106	immunoglobulin lambda-like polypeptide 1
5	C17	YY1	1.8369	0.78795	0.227562	0.247879	-0.798858	YY1 transcription factor
9	E07	SDHB	0.759251	0.788011	0.0624626	0.0277411	-2.90939	succinate dehydrogenase complex, subunit B, iron sulfur (Ip)
6	L06	SYNJ2	0.853051	0.788054	0.137468	0.116273	-1.32165	synaptojanin 2
6	M23	IDS	0.823495	0.788142	0.084005	0.048618	-2.16174	iduronate 2-sulfatase
2	J07	RANBP3	1.04669	0.788215	0.0853096	0.0500593	-2.12783	RAN binding protein 3
15	E08	SYT1	0.772216	0.788246	0.127247	0.10224	-1.4263	synaptotagmin I
8	D08	YME1L1	1.45713	0.788365	0.115291	0.0863077	-1.57319	YME1-like 1 (S. cerevisiae)
15	B11	AKR1B1	0.720094	0.788375	0.0601447	0.0258833	-3.01546	aldo-keto reductase family 1, member B1 (aldose reductase)
10	K16	FBXO10	0.912223	0.78846	0.0829199	0.04759	-2.1862	F-box protein 10
9	F09	CSTB	0.965272	0.788469	0.115921	0.0872094	-1.56373	cystatin B (stefin B)
3	L16	HEY1	0.910819	0.788585	0.0591196	0.0250891	-3.06419	hairy/enhancer-of-split related with YRPW motif 1
11	E23	PPP3CC	0.553096	0.788624	0.048168	0.0168726	-3.76008	protein phosphatase 3 (formerly 2B), catalytic subunit, gamma isoform
14	D20	SLC11A1	1.05475	0.78879	0.081949	0.046694	-2.20807	solute carrier family 11 (proton-coupled divalent metal ion transporters), member 1
12	N15	JAG2	0.656213	0.788792	0.153963	0.140691	-1.17527	jagged 2
11	C11	PPM1F	0.934799	0.788817	0.0385403	0.0109203	-4.69435	protein phosphatase 1F (PP2C domain containing)
10	J16	DUSP11	1.29944	0.788862	0.0824495	0.047256	-2.1938	dual specificity phosphatase 11 (RNA/RNP complex 1-interacting)
9	C05	RAB38	0.625996	0.788906	0.0663561	0.0313947	-2.72519	RAB38, member RAS oncogene family
4	I18	NFIC	0.982233	0.789009	0.0406736	0.0121618	-4.44343	nuclear factor I/C (CCAAT-binding transcription factor)
4	E15	ICSBP1	0.695641	0.789036	0.160876	0.151103	-1.12324	interferon regulatory factor 8
11	F19	NCR1	0.714203	0.789055	0.067214	0.0322158	-2.68819	natural cytotoxicity triggering receptor 1
2	B14	SCGB2A2	0.89204	0.789084	0.0875354	0.0529005	-2.0638	secretoglobin, family 2A, member 2
17	I16	HBE1	1.16141	0.789233	0.0817436	0.0466583	-2.20821	hemoglobin, epsilon 1
18	M13	IFIT1	0.898051	0.789314	0.0854461	0.0506939	-2.11157	interferon-induced protein with tetratricopeptide repeats 1
8	F21	RECQL5	1.04424	0.78946	0.111851	0.0825909	-1.61178	RecQ protein-like 5
16	B21	SGEF	0.668196	0.789529	0.0440388	0.0142817	-4.09209	Src homology 3 domain-containing guanine nucleotide exchange factor
21	C20	MAPK3	0.709327	0.789572	0.0295821	0.00652326	-6.09041	mitogen-activated protein kinase 3
17	L24	MAB21L2	0.921582	0.789785	0.138588	0.119466	-1.29848	mab-21-like 2 (C. elegans)
9	M21	ILF2	0.577577	0.789822	0.0853168	0.0507782	-2.10881	interleukin enhancer binding factor 2, 45kDa
16	F21	CA2	0.748463	0.789846	0.124936	0.100382	-1.43989	carbonic anhydrase II
10	P18	GPD1	0.858822	0.789881	0.0079797	0.000480405	-22.5395	glycerol-3-phosphate dehydrogenase 1 (soluble)
11	A07	MTMR1	0.745651	0.789984	0.118136	0.0912641	-1.52159	myotubularin related protein 1
8	D13	RABL2B	0.880952	0.790176	0.105558	0.074996	-1.70108	RAB, member of RAS oncogene family-like 2B
3	A08	RAPGEF5	0.768101	0.790491	0.159358	0.150496	-1.12482	Rap guanine nucleotide exchange factor (GEF) 5
9	I21	MYO9B	0.817947	0.790614	0.111721	0.0832228	-1.60332	myosin IXB
8	K15	MMP1	1.25072	0.790644	0.131623	0.110369	-1.36067	matrix metallopeptidase 1 (interstitial collagenase)
20	N14	GUK1	0.767005	0.790708	0.123805	0.0995308	-1.44607	guanylate kinase 1
8	I21	MCM3	0.744637	0.79074	0.0867776	0.0528213	-2.06274	minichromosome maintenance complex component 3
10	B11	PARC	0.826107	0.790779	0.104585	0.0741477	-1.71115	cullin 9
13	M14	NR1H4	0.693131	0.790972	0.0929147	0.0599961	-1.924	nuclear receptor subfamily 1, group H, member 4
21	D09	NRG3	0.993224	0.791054	0.114003	0.0865421	-1.56738	neuregulin 3
9	G20	RHOC	0.853468	0.791223	0.101398	0.0704225	-1.76055	ras homolog gene family, member C
8	A12	NEDD5	0.846658	0.79125	0.103985	0.0736864	-1.71649	septin 2
8	O09	MOAP1	0.697214	0.791451	0.128418	0.106566	-1.38834	modulator of apoptosis 1
8	H21	RRAD	0.844147	0.791483	0.103748	0.0735336	-1.71816	Ras-related associated with diabetes
10	N14	DUSP13	0.886519	0.79177	0.0955973	0.0636243	-1.86166	dual specificity phosphatase 13
10	L09	TIF1	1.34919	0.79181	0.149595	0.137485	-1.18941	tripartite motif-containing 24
22	F09	CDC25C	0.984549	0.792045	0.132178	0.11241	-1.34435	cell division cycle 25C
5	O15	ABHD2	0.927816	0.792389	0.11222	0.085137	-1.58039	abhydrolase domain containing 2
13	B19	PPARBP	1.07725	0.792444	0.0695591	0.0354591	-2.54884	mediator complex subunit 1
7	P06	FASN	0.811775	0.792566	0.0972688	0.0661085	-1.82148	fatty acid synthase
10	H09	UBCE7IP5	1.26713	0.792763	0.136175	0.118815	-1.29963	U-box domain containing 5
15	P16	C20ORF44	0.896649	0.793009	0.0554794	0.0231193	-3.1855	ubiquinol-cytochrome c reductase complex chaperone
16	O08	DEC1	0.873091	0.79301	0.0772001	0.0433732	-2.28924	deleted in esophageal cancer 1
18	J05	PLA2R1	0.978993	0.793051	0.0498234	0.0187781	-3.54628	phospholipase A2 receptor 1, 180kDa
13	M18	NR1I3	0.878957	0.793197	0.0507925	0.0195209	-3.47576	nuclear receptor subfamily 1, group I, member 3
2	H07	RAB4B	0.762444	0.793217	0.134241	0.116449	-1.31496	RAB4B, member RAS oncogene family
20	G17	ADRA1A	0.973881	0.793219	0.0838663	0.0506982	-2.10478	adrenoceptor alpha 1A
12	A13	BMP3	0.741683	0.793426	0.089716	0.0575039	-1.96523	bone morphogenetic protein 3
4	A09	HOXB7	0.849475	0.793547	0.08555	0.0527491	-2.05952	homeobox B7
21	C16	MAPK13	0.824656	0.793644	0.139093	0.123915	-1.26603	mitogen-activated protein kinase 13
13	O18	NR4A1	0.836369	0.793841	0.0980598	0.0678313	-1.79379	nuclear receptor subfamily 4, group A, member 1
16	L14	EVC2	0.790169	0.793881	0.0147478	0.00170212	-11.9243	Ellis van Creveld syndrome 2
6	D17	PDE2A	0.677055	0.793916	0.152787	0.144528	-1.15077	phosphodiesterase 2A, cGMP-stimulated
12	F23	IL7	0.844182	0.794039	0.093708	0.0625932	-1.87498	interleukin 7
21	P24	RASGRF2	0.953675	0.794167	0.104389	0.0760804	-1.6819	Ras protein specific guanine nucleotide releasing factor 2
1	A24	CDH1	0.712754	0.79438	0.104168	0.0759336	-1.68343	cadherin 1, type 1, E-cadherin (epithelial)
11	M08	IL13RA1	0.703065	0.794458	0.0962636	0.0659622	-1.82085	interleukin 13 receptor, alpha 1
20	A20	BMP2K	0.983609	0.794649	0.0427828	0.0141619	-4.09254	BMP2 inducible kinase
18	K15	ICOS	0.926747	0.794666	0.122256	0.100643	-1.43202	inducible T-cell co-stimulator
8	G13	LGP2	1.38431	0.794685	0.152413	0.144824	-1.14855	DEXH (Asp-Glu-X-His) box polypeptide 58
5	P16	GALGT	0.78143	0.794807	0.106274	0.0789687	-1.64604	beta-1,4-N-acetyl-galactosaminyl transferase 1
19	C17	RHEB	0.854124	0.795335	0.0242363	0.00464185	-7.196	Ras homolog enriched in brain
19	L07	RAC3	0.876746	0.79546	0.0280437	0.00620776	-6.21456	ras-related C3 botulinum toxin substrate 3 (rho family, small GTP binding protein Rac3)
19	K12	SOD1	1.33546	0.795642	0.0617106	0.0290766	-2.8212	superoxide dismutase 1, soluble
21	G16	MBIP	1.02828	0.795652	0.068892	0.0358603	-2.52696	MAP3K12 binding inhibitory protein 1
21	K15	LOC340371	0.873194	0.795824	0.103075	0.075462	-1.68727
19	I07	RSU1	1.07225	0.795881	0.132475	0.116395	-1.31239	Ras suppressor protein 1
17	E12	GSTT1	1.21436	0.795957	0.024065	0.00460467	-7.22138	glutathione S-transferase theta 1
21	N14	PTK2B	0.727373	0.796267	0.050018	0.0195054	-3.4682	protein tyrosine kinase 2 beta
4	E13	HTATIP2	0.978506	0.796274	0.079739	0.0474597	-2.17541	HIV-1 Tat interactive protein 2, 30kDa
11	N19	SEMA3A	0.608655	0.796537	0.0985172	0.0700393	-1.75809	sema domain, immunoglobulin domain (Ig), short basic domain, secreted, (semaphorin) 3A
18	M05	IDN3	0.913488	0.79656	0.0439444	0.0151994	-3.94086	Nipped-B homolog (Drosophila)
12	A15	BMP4	0.758333	0.796569	0.0635924	0.0310631	-2.72313	bone morphogenetic protein 4
9	I23	PPP1R8	0.786771	0.796644	0.0985586	0.0701582	-1.75627	protein phosphatase 1, regulatory (inhibitor) subunit 8
9	F18	DCTN1	1.07735	0.796684	0.0692284	0.0365408	-2.49977	dynactin 1 (p150, glued homolog, Drosophila)
9	N13	RASA1	1.27317	0.797277	0.108002	0.0830008	-1.59684	RAS p21 protein activator (GTPase activating protein) 1
15	D11	ALMS1	1.25945	0.797319	0.0421518	0.0141128	-4.09046	Alstrom syndrome 1
13	D05	RARA	0.718369	0.797482	0.00871121	0.000616179	-19.7742	retinoic acid receptor, alpha
9	M18	PDE8B	0.960651	0.797612	0.0722786	0.0399813	-2.38145	phosphodiesterase 8B
4	D14	TAF1B	0.796413	0.797956	0.123555	0.105325	-1.39034	TATA box binding protein (TBP)-associated factor, RNA polymerase I, B, 63kDa
10	I11	USP5	1.18871	0.798101	0.0169111	0.00233043	-10.1494	ubiquitin specific peptidase 5 (isopeptidase T)
21	O24	NEK8	0.852244	0.798102	0.142149	0.133044	-1.20744	NIMA related kinase 8
9	K19	FLJ11011	1.12825	0.798249	0.116243	0.0951307	-1.47527	ubiquitin-conjugating enzyme E2W (putative)
5	I12	ALDH1A2	0.766496	0.798493	0.0684252	0.0363524	-2.50268	aldehyde dehydrogenase 1 family, member A2
20	B22	FES	0.959289	0.7986	0.0448074	0.0161016	-3.81945	FES proto-oncogene, tyrosine kinase
1	B15	DRG1	0.928531	0.798629	0.0910596	0.0618995	-1.87911	developmentally regulated GTP binding protein 1
4	L14	TEAD3	1.46108	0.798654	0.156047	0.154978	-1.09637	TEA domain family member 3
11	O17	MAP3K7IP1	0.651241	0.798729	0.0408654	0.0134644	-4.18472	mitogen-activated protein kinase kinase kinase 7 interacting protein 1
3	K13	ZNF76	1.03669	0.799008	0.070038	0.0381726	-2.4377	zinc finger protein 76 (expressed in testis)
14	J24	SLC7A7	1.1432	0.799283	0.104888	0.0802243	-1.62513	solute carrier family 7 (cationic amino acid transporter, y+ system), member 7
1	L07	FUSIP1	1.20954	0.799437	0.127098	0.111847	-1.33993	FUS interacting protein (serine/arginine-rich) 1
14	E12	MATN1	0.891966	0.799502	0.0748172	0.0434149	-2.27538	matrilin 1, cartilage matrix protein
14	K21	ADD1	0.823667	0.799547	0.067935	0.0362189	-2.50522	adducin 1 (alpha)
18	G11	HSA275986	0.953445	0.79963	0.0505443	0.020559	-3.36555	DCP1 decapping enzyme homolog A (S. cerevisiae)
4	J20	TCF4	0.767815	0.799632	0.0811526	0.0505683	-2.09614	transcription factor 4
20	K23	AKT3	0.90054	0.799667	0.0799278	0.0491788	-2.12783	AKT serine/threonine kinase 3
1	D17	HNRPUL1	0.760176	0.799763	0.0904783	0.0618148	-1.87864	heterogeneous nuclear ribonucleoprotein U-like 1
11	M14	IL20RA	0.669651	0.799851	0.111288	0.0894445	-1.52656	interleukin 20 receptor, alpha
1	D10	HPS4	0.960885	0.799886	0.143149	0.136498	-1.18655	Hermansky-Pudlak syndrome 4
15	P15	ASPM	0.929611	0.800012	0.151211	0.14909	-1.12246	asp (abnormal spindle) homolog, microcephaly associated (Drosophila)
14	H13	ETFA	0.946304	0.800106	0.0818085	0.0515517	-2.07354	electron-transfer-flavoprotein, alpha polypeptide
2	P14	TERF2IP	0.75113	0.800127	0.0895383	0.0608522	-1.8943	telomeric repeat binding factor 2, interacting protein
16	J12	EPRS	1.12724	0.800468	0.0518427	0.0217702	-3.2651	glutamyl-prolyl-tRNA synthetase
14	O20	GTF2E2	1.15996	0.800477	0.0735005	0.0423802	-2.30287	general transcription factor IIE, polypeptide 2, beta 34kDa
22	I17	SPHK1	1.01205	0.80051	0.172356	0.182861	-0.981859	sphingosine kinase 1
1	P14	LGALS2	0.696578	0.800705	0.118449	0.100337	-1.42707	lectin, galactoside-binding, soluble, 2
17	M08	HIP1	1.03016	0.80087	0.052645	0.0225141	-3.20771	huntingtin interacting protein 1
4	O13	MEF2B	0.693405	0.800941	0.0580369	0.027185	-2.90846	myocyte enhancer factor 2B
12	L16	FEM1B	0.920345	0.800942	0.0533283	0.0230985	-3.16524	fem-1 homolog b (C. elegans)
16	M08	DC13	0.707037	0.801023	0.0723346	0.0413395	-2.33245	chromosome 16 open reading frame 61
17	I19	FUCA2	1.15205	0.80115	0.153859	0.15458	-1.09574	fucosidase, alpha-L- 2, plasma
8	B18	UBE2L3	0.915317	0.801323	0.0397867	0.0131056	-4.23298	ubiquitin-conjugating enzyme E2L 3
9	P07	RGR	1.02162	0.801329	0.0489373	0.0196315	-3.44135	ral guanine nucleotide dissociation stimulator-like 4
2	L20	SVIL	0.842817	0.801361	0.189275	0.210736	-0.889593	supervillin
7	F07	TRAF1	0.977771	0.801383	0.06149	0.030495	-2.73794	TNF receptor-associated factor 1
10	C13	USP11	0.767758	0.801492	0.0170342	0.0385813	-9.87702	ubiquitin specific peptidase 11
14	O12	EED	0.886985	0.801686	0.0731843	0.0425206	-2.2963	embryonic ectoderm development
12	K19	CLEC2	1.05241	0.801693	0.0915352	0.0642509	-1.83586	C-type lectin domain family 1, member B
18	A09	MEP1B	0.917121	0.801813	0.0121825	0.00125713	-13.7842	meprin A, beta
6	A22	MAN2B2	0.764626	0.801938	0.138395	0.131419	-1.21248	mannosidase, alpha, class 2B, member 2
10	L11	KIAA1972	0.99236	0.802054	0.024659	0.00513311	-6.80018	ring finger and SPRY domain containing 1
4	J06	TCF1	0.747349	0.802079	0.0574049	0.0269141	-2.92066	HNF1 homeobox A
8	B21	RAB27A	0.837905	0.802095	0.114908	0.0963984	-1.45895	RAB27A, member RAS oncogene family
12	C23	CCL15	0.757067	0.802248	0.0376571	0.0118725	-4.44781	chemokine (C-C motif) ligand 15
4	A17	HOXC4	0.775811	0.802266	0.0336625	0.00952295	-4.97506	homeobox C4
3	L15	EGR4	0.906715	0.802279	0.070073	0.0394091	-2.38979	early growth response 4
7	I22	TCL1A	0.63895	0.802491	0.0112182	0.00107363	-14.9086	T-cell leukemia/lymphoma 1A
3	C15	VTN	1.20547	0.802618	0.030979	0.00811129	-5.39466	vitronectin
21	F22	PRKCA	0.822513	0.80266	0.0645648	0.0338783	-2.58778	protein kinase C alpha
11	A05	MK-STYX	0.685703	0.802689	0.101159	0.0775602	-1.65136	serine/threonine/tyrosine interacting-like 1
13	I05	CHRNA10	0.706351	0.802796	0.0838346	0.0552923	-1.99134	cholinergic receptor, nicotinic, alpha 10
7	O22	TMSB10	0.718079	0.802812	0.0669396	0.0363328	-2.49371	thymosin beta 10
6	G05	GUCY1A3	0.817632	0.80284	0.0896347	0.062506	-1.86199	guanylate cyclase 1, soluble, alpha 3
4	E08	MYCL2	0.809424	0.803019	0.0368287	0.0114522	-4.52692	v-myc myelocytomatosis viral oncogene homolog 2 (avian)
9	L23	RAB3-GAP150	0.99024	0.803032	0.0539172	0.0240785	-3.09192	RAB3 GTPase activating protein subunit 2 (non-catalytic)
12	K16	IGF2	0.917559	0.803145	0.0790849	0.0498134	-2.10652	insulin-like growth factor 2 (somatomedin A)
13	B09	PAX8	0.88429	0.803273	0.0816082	0.0528545	-2.03983	paired box 8
16	H24	ENO2	0.817763	0.803287	0.0444523	0.0165991	-3.74451	enolase 2 (gamma, neuronal)
19	H07	PVRL3	1.06196	0.803308	0.150471	0.15186	-1.10607	poliovirus receptor-related 3
13	G05	XCL1	0.760882	0.803417	0.109709	0.0900193	-1.51603	chemokine (C motif) ligand 1
16	A13	CD24	0.598477	0.80343	0.0387937	0.0127352	-4.28703	tyrosine 3-monooxygenase/tryptophan 5-monooxygenase activation protein, zeta pseudogene 2
3	B10	FOSL2	0.922052	0.803519	0.031214	0.00830803	-5.32518	FOS-like antigen 2
14	N22	XK	0.95219	0.803644	0.06241	0.0320635	-2.66136	X-linked Kx blood group (McLeod syndrome)
9	F11	DNCL1	1.12405	0.803657	0.0753586	0.0457595	-2.20389	dynein, light chain, LC8-type 1
10	I22	FBXL3A	0.726315	0.803664	0.0644337	0.0340765	-2.57745	F-box and leucine-rich repeat protein 3
1	M23	CBX5	0.863694	0.803683	0.131249	0.122259	-1.2652	chromobox homolog 5 (HP1 alpha homolog, Drosophila)
14	M08	COL6A3	0.878835	0.803763	0.0206714	0.00367836	-8.02928	collagen, type VI, alpha 3
16	D18	DSCR1	0.86359	0.803809	0.0484065	0.0196946	-3.42785	regulator of calcineurin 1
15	E24	UCP1	0.766123	0.803866	0.0194295	0.00325516	-8.53718	uncoupling protein 1 (mitochondrial, proton carrier)
15	H19	APEX1	1.18149	0.80388	0.121071	0.107024	-1.36994	APEX nuclease (multifunctional DNA repair enzyme) 1
12	C15	CCL1	0.754851	0.803893	0.129427	0.11968	-1.28139	chemokine (C-C motif) ligand 1
20	M05	ALK	0.969321	0.803902	0.0757092	0.0462645	-2.19046	ALK receptor tyrosine kinase
20	D06	FGFR2	0.822182	0.803918	0.0121909	0.00128598	-13.6021	fibroblast growth factor receptor 2
9	L17	PSCD2	1.00293	0.804046	0.0425626	0.0153648	-3.89294	cytohesin 2
17	A09	FGA	0.722591	0.804118	0.111657	0.093385	-1.4833	fibrinogen alpha chain
6	H06	SIAT4A	0.75174	0.804129	0.139166	0.135013	-1.19002	ST3 beta-galactoside alpha-2,3-sialyltransferase 1
4	J23	RUNX2	0.824333	0.804178	0.0909188	0.0649354	-1.82098	runt-related transcription factor 2
18	P12	NCR2	0.855975	0.804181	0.0170216	0.00250918	-9.72638	natural cytotoxicity triggering receptor 2
17	L20	LZTR1	0.757517	0.804183	0.0782793	0.049358	-2.11494	leucine-zipper-like transcription regulator 1
12	L08	FCGR2A	0.667736	0.804346	0.0572837	0.0274043	-2.88727	Fc fragment of IgG, low affinity IIa, receptor (CD32)
4	D18	TAF5	1.24897	0.804395	0.0294827	0.00748778	-5.60819	TAF5 RNA polymerase II, TATA box binding protein (TBP)-associated factor, 100kDa
10	M17	ANAPC10	1.05243	0.804453	0.0549443	0.0253209	-3.00825	anaphase promoting complex subunit 10
16	J23	CBR1	0.968238	0.804497	0.0451522	0.0173193	-3.65968	carbonyl reductase 1
5	D23	CES4	0.694462	0.804603	0.132706	0.125464	-1.24437	carboxylesterase 4-like
11	K14	HLA-DQB1	0.813986	0.804649	0.145797	0.146061	-1.13233	major histocompatibility complex, class II, DQ beta 1
16	M24	DDB1	1.28428	0.804748	0.0759959	0.0469681	-2.17106	damage-specific DNA binding protein 1, 127kDa
9	J17	PARG1	1.12563	0.804829	0.0941217	0.0695341	-1.75209	Rho GTPase activating protein 29
1	B09	DNCL2A	0.907984	0.804972	0.0310583	0.00834793	-5.30507	dynein, light chain, roadblock-type 1
4	N12	TFDP2	0.724307	0.80517	0.0664677	0.0366751	-2.47593	transcription factor Dp-2 (E2F dimerization partner 2)
11	A17	MTMR8	0.935651	0.805195	0.124645	0.113667	-1.3201	myotubularin related protein 8
10	J15	TRIP12	1.40754	0.805207	0.0468991	0.107352	-3.50822	thyroid hormone receptor interactor 12
2	H16	SLC9A3R2	1.02876	0.805224	0.093696	0.0692213	-1.75584	solute carrier family 9 (sodium/hydrogen exchanger), member 3 regulator 2
5	B10	DHFR	0.752591	0.805289	0.0938961	0.0695289	-1.75141	dihydrofolate reductase
10	G23	USP4	0.848238	0.805413	0.0499841	0.0212944	-3.28758	ubiquitin specific peptidase 4 (proto-oncogene)
22	E21	SCAP1	0.926883	0.805456	0.138495	0.135443	-1.1862	src kinase associated phosphoprotein 1
5	A18	ACADSB	0.585284	0.805504	0.193611	0.223993	-0.848275	acyl-Coenzyme A dehydrogenase, short/branched chain
8	J08	ADH7	0.986488	0.806125	0.108308	0.0901787	-1.51064	alcohol dehydrogenase 7 (class IV), mu or sigma polypeptide
7	I10	TBCD	1.49321	0.806153	0.108123	0.0899345	-1.51296	tubulin folding cofactor D
21	K24	MRC2	1.25928	0.806174	0.0918442	0.0673689	-1.7809	mannose receptor C type 2
22	L05	E2F3	0.859335	0.806197	0.108481	0.0904876	-1.50757	E2F transcription factor 3
8	C10	OGG1	0.949037	0.806303	0.021393	0.00404143	-7.63973	8-oxoguanine DNA glycosylase
9	H17	I-4	1.27137	0.806431	0.0825999	0.0556759	-1.97711	protein phosphatase 1, regulatory (inhibitor) subunit 2 pseudogene 9
4	C06	MSX2	0.773101	0.80648	0.187078	0.215057	-0.87268	msh homeobox 2
16	A22	COPS3	0.927301	0.806537	0.174059	0.194084	-0.937625	COP9 constitutive photomorphogenic homolog subunit 3 (Arabidopsis)
21	K12	MKNK2	0.887022	0.806578	0.075915	0.0477037	-2.14926	MAP kinase interacting serine/threonine kinase 2
6	K19	HNMT	0.901722	0.806589	0.0446106	0.0172752	-3.65721	histamine N-methyltransferase
1	D19	EFEMP1	0.668986	0.806679	0.131811	0.126271	-1.23707	EGF-containing fibulin-like extracellular matrix protein 1
20	E10	C7ORF16	0.804398	0.806817	0.0435852	0.0165476	-3.73801	protein phosphatase 1 regulatory subunit 17
5	M05	EIF3S3	1.16857	0.80693	0.053415	0.0245771	-3.04801	eukaryotic translation initiation factor 3, subunit H
1	A18	CDC42EP3	0.77994	0.807002	0.142575	0.143709	-1.14142	CDC42 effector protein (Rho GTPase binding) 3
17	M24	ACSL1	1.02453	0.807007	0.0652713	0.0360768	-2.49317	acyl-CoA synthetase long-chain family member 1
3	O23	SMN1	1.02567	0.807043	0.0652459	0.036063	-2.49359	survival of motor neuron 1, telomeric
12	H07	IL9	0.949214	0.80706	0.040152	0.0141308	-4.05158	interleukin 9
1	K07	BDP1	1.16616	0.807151	0.205601	0.245739	-0.790793	B double prime 1, subunit of RNA polymerase III transcription initiation factor IIIB
10	E08	MDM2	0.760129	0.807229	0.0240923	0.00516626	-6.74532	Mdm2 p53 binding protein homolog (mouse)
22	C06	TGFBR1	1.16125	0.807289	0.0963668	0.0741953	-1.68575	transforming growth factor beta receptor 1
8	B13	PRSS2	0.889992	0.807436	0.0951651	0.0726508	-1.70549	protease, serine, 2 (trypsin 2)
22	G15	SIK2	0.819222	0.807588	0.103109	0.0838565	-1.57262	salt inducible kinase 2
8	K12	PP	1.22977	0.807638	0.101055	0.080976	-1.6041	pyrophosphatase (inorganic) 1
10	B19	RFP2	0.866176	0.80766	0.0361862	0.0115937	-4.47903	tripartite motif-containing 13
3	B17	CBFA2T1	0.8355	0.807747	0.0784305	0.0512487	-2.06542	runt-related transcription factor 1; translocated to, 1 (cyclin D-related)
10	C18	RING1	0.827344	0.807776	0.106478	0.0888576	-1.52109	ring finger protein 1
20	P17	EPHB2	1.00193	0.807797	0.0693678	0.0407811	-2.33454	EPH receptor B2
10	K12	FBXL7	1.01215	0.807864	0.0760961	0.048513	-2.12724	F-box and leucine-rich repeat protein 7
1	H07	EVL	0.967864	0.807908	0.202838	0.242629	-0.797836	Enah/Vasp-like
15	H23	APG5L	0.857447	0.807984	0.0748841	0.0471412	-2.16007	ATG5 autophagy related 5 homolog (S. cerevisiae)
22	O13	STK36	0.590443	0.80801	0.103182	0.0842851	-1.56742	serine/threonine kinase 36
18	E18	NQO2	0.748335	0.808081	0.0785228	0.0515253	-2.05874	NAD(P)H dehydrogenase, quinone 2
19	M23	SCN9A	1.02355	0.808125	0.0230845	0.00479018	-7.00101	sodium channel, voltage-gated, type IX, alpha subunit
10	C14	MLL2	0.868512	0.808207	0.0994702	0.0791603	-1.62392	myeloid/lymphoid or mixed-lineage leukemia 2
17	D11	IMP-3	0.820608	0.808342	0.132999	0.129953	-1.21352	insulin-like growth factor 2 mRNA binding protein 3
10	G10	BHC80	0.943219	0.808461	0.110979	0.0960528	-1.45323	PHD finger protein 21A
13	H21	PLXNB1	0.790025	0.808568	0.0387717	0.0133993	-4.15692	plexin B1
10	B24	KIF22	0.819853	0.808605	0.116436	0.104401	-1.38389	kinesin family member 22
12	L17	ITGAM	0.750293	0.808725	0.0970903	0.0761975	-1.6584	integrin, alpha M (complement component 3 receptor 3 subunit)
16	J05	CAPZB	0.757265	0.808969	0.0233379	0.00493822	-6.88879	capping protein (actin filament) muscle Z-line, beta
7	B06	CHIT1	0.915181	0.809027	0.0444933	0.0176169	-3.61206	chitinase 1 (chitotriosidase)
5	H15	CPO	0.803768	0.809101	0.123538	0.115837	-1.30032	carboxypeptidase O
5	G05	ZNF161	1.02714	0.809369	0.127513	0.122364	-1.25767	vascular endothelial zinc finger 1
16	G14	CST3	0.938618	0.809519	0.0631972	0.0347885	-2.53524	cystatin C
2	N19	RSN	0.66172	0.809791	0.147296	0.154781	-1.0859	CAP-GLY domain containing linker protein 1
3	M23	ARL2	0.822034	0.810012	0.0897172	0.0669534	-1.78034	ADP-ribosylation factor-like 2
20	A12	BCR	1.123	0.810028	0.12785	0.123598	-1.24921	BCR, RhoGEF and GTPase activating protein
6	M07	HSD11B2	1.05073	0.810098	0.097074	0.0771556	-1.64453	hydroxysteroid (11-beta) dehydrogenase 2
10	J19	TRAF2	0.942395	0.810205	0.0204373	0.0038428	-7.80603	TNF receptor-associated factor 2
10	E21	USP26	0.826863	0.810375	0.0406042	0.014942	-3.92482	ubiquitin specific peptidase 26
3	I10	SPEC1	0.928533	0.810413	0.11119	0.0980782	-1.43291	CDC42 small effector 1
22	L13	MDM2	0.826568	0.81056	0.0979995	0.0788039	-1.62428	MDM2 proto-oncogene
12	C07	BZRP	0.836332	0.810632	0.110515	0.0972502	-1.43969	translocator protein (18kDa)
13	K10	NFKBIB	0.758028	0.810654	0.0576549	0.0295429	-2.75927	nuclear factor of kappa light polypeptide gene enhancer in B-cells inhibitor, beta
18	E09	HOXD3	0.991222	0.810919	0.0605384	0.0325128	-2.62346	homeobox D3
11	F16	TNFRSF19L	0.890444	0.811075	0.0725391	0.045792	-2.18729	RELT tumor necrosis factor receptor
4	P07	SOX2	0.804816	0.811219	0.064807	0.0371104	-2.44603	SRY (sex determining region Y)-box 2
8	B14	TRNT1	0.838981	0.811303	0.110324	0.0975546	-1.4361	tRNA nucleotidyl transferase, CCA-adding, 1
3	B08	FOSL1	0.946967	0.811353	0.0346757	0.0110756	-4.56764	FOS-like antigen 1
15	M15	MCL1	0.935924	0.811496	0.13736	0.140606	-1.15203	myeloid cell leukemia sequence 1 (BCL2-related)
16	H13	CALB1	1.44355	0.811671	0.0818705	0.0576044	-1.93072	calbindin 1, 28kDa
4	O20	PFDN1	0.72424	0.811978	0.0905609	0.0693783	-1.74204	prefoldin subunit 1
22	I13	SPA17	0.975902	0.812065	0.162705	0.183417	-0.969082	sperm autoantigenic protein 17
12	M21	CSHL1	0.742696	0.812159	0.113551	0.103281	-1.38775	chorionic somatomammotropin hormone-like 1
17	B23	IL13	0.849478	0.812185	0.0856681	0.062881	-1.83912	interleukin 13
22	C08	TGFBR2	0.945996	0.812207	0.0267484	0.00669475	-5.88943	transforming growth factor beta receptor 2
7	D09	TP53INP1	1.3345	0.812271	0.0702949	0.0436965	-2.24012	tumor protein p53 inducible nuclear protein 1
12	A08	DLL3	0.711483	0.812447	0.162976	0.184425	-0.965126	delta-like 3 (Drosophila)
17	M07	GAS41	0.945945	0.812595	0.0185021	0.00323331	-8.49333	YEATS domain containing 4
1	E24	CDY2	0.639568	0.812619	0.0639706	0.0367229	-2.45614	chromodomain protein, Y-linked, 2A
6	K16	MSRA	0.813357	0.812843	0.152223	0.166963	-1.03069	methionine sulfoxide reductase A
17	G10	GYPC	1.05572	0.812913	0.107656	0.0949202	-1.45673	glycophorin C (Gerbich blood group)
6	C22	LENG5	0.672658	0.81295	0.0561504	0.0287489	-2.79231	tRNA splicing endonuclease 34 homolog (S. cerevisiae)
9	H21	RAPGEFL1	0.961203	0.813002	0.0083619	0.00066586	-18.7442	Rap guanine nucleotide exchange factor (GEF)-like 1
8	K23	MMP13	0.822265	0.81304	0.0393394	0.0144394	-3.98328	matrix metallopeptidase 13 (collagenase 3)
14	E07	KRT5	0.820799	0.813076	0.0502205	0.0232258	-3.11951	keratin 5
5	H17	CPT1A	0.728193	0.813152	0.119547	0.113657	-1.30983	carnitine palmitoyltransferase 1A (liver)
14	K24	VIM	0.991585	0.813208	0.182775	0.218726	-0.856415	vimentin
1	D14	HSPA1B	0.910006	0.813392	0.0677998	0.0412957	-2.30602	heat shock 70kDa protein 1B
18	B13	PECI	0.919724	0.813466	0.128349	0.128167	-1.21757	peroxisomal D3,D2-enoyl-CoA isomerase
18	D05	PEX11A	0.948662	0.813498	0.127431	0.126708	-1.22609	peroxisomal biogenesis factor 11 alpha
9	F22	DNAI1	0.963824	0.81353	0.102757	0.0880583	-1.52019	dynein, axonemal, intermediate chain 1
11	O20	KDELR3	0.709289	0.813765	0.0375079	0.0132525	-4.15845	KDEL (Lys-Asp-Glu-Leu) endoplasmic reticulum protein retention receptor 3
1	P21	HIG1	0.803683	0.813839	0.102645	0.0881463	-1.51883	HIG1 domain family, member 1A
10	D11	RNF38	0.724253	0.813962	0.0354063	0.0118592	-4.39971	ring finger protein 38
2	B05	PLAGL1	0.779782	0.814188	0.146998	0.160002	-1.05819	pleiomorphic adenoma gene-like 1
13	L13	SELPLG	0.780937	0.814208	0.0866862	0.065514	-1.79419	selectin P ligand
9	B10	SERPINI1	0.777736	0.81429	0.0679485	0.0418432	-2.28775	serpin peptidase inhibitor, clade I (neuroserpin), member 1
9	G17	D2S448	1.02217	0.81469	0.132423	0.136272	-1.17087	peroxidasin homolog (Drosophila)
11	F06	TNFRSF10C	0.956486	0.814874	0.0788335	0.0554644	-1.96447	tumor necrosis factor receptor superfamily, member 10c, decoy without an intracellular domain
20	F15	DGKA	0.911408	0.814907	0.020409	0.00402822	-7.58646	diacylglycerol kinase alpha
18	M24	PBP	0.876983	0.81515	0.0425928	0.0172411	-3.62948	phosphatidylethanolamine binding protein 1
11	M23	TA-PP2C	1.10757	0.815229	0.102474	0.0890455	-1.5078	PTC7 protein phosphatase homolog (S. cerevisiae)
17	F20	LMO4	0.979603	0.815377	0.0822712	0.0602698	-1.87626	LIM domain only 4
3	P20	HOXB13	0.886121	0.81559	0.0975951	0.0820365	-1.57948	homeobox B13
10	G13	USP33	1.14019	0.815649	0.0829991	0.0614087	-1.85653	ubiquitin specific peptidase 33
21	G11	KIAA1399	1.35726	0.815899	0.0832703	0.0619271	-1.84748	membrane associated ring-CH-type finger 4
9	K17	ERCC6	1.20895	0.815992	0.0586578	0.032244	-2.62109	excision repair cross-complementing rodent repair deficiency, complementation group 6
20	L12	GRK4	0.811162	0.816053	0.0122495	0.00147493	-12.5463	G protein-coupled receptor kinase 4
17	P09	KRT17	0.981997	0.816069	0.052649	0.0262415	-2.91876	keratin 17
5	B05	BDH	0.894406	0.816071	0.0367052	0.0130163	-4.18655	3-hydroxybutyrate dehydrogenase, type 1
12	P10	FGF7	0.755927	0.816083	0.157683	0.18078	-0.974463	fibroblast growth factor 7 (keratinocyte growth factor)
2	B08	SCA1	0.84436	0.816127	0.0809744	0.0589836	-1.89705	ataxin 1
1	B22	HNRPD	0.779027	0.816302	0.125243	0.126259	-1.22512	heterogeneous nuclear ribonucleoprotein D (AU-rich element RNA binding protein 1, 37kDa)
8	E20	PDE5A	0.902403	0.816305	0.0586963	0.0323892	-2.61403	phosphodiesterase 5A, cGMP-specific
17	N05	KIAA1856	0.967562	0.816315	0.0655411	0.0399147	-2.34089	trinucleotide repeat containing 18
17	F11	IRTA1	0.912991	0.816518	0.0973203	0.0823584	-1.5744	Fc receptor-like 4
14	G14	NPHP1	1.09113	0.816709	0.0725662	0.0484796	-2.10884	nephronophthisis 1 (juvenile)
11	F21	NCR3	0.751941	0.816922	0.0877057	0.0687093	-1.74239	natural cytotoxicity triggering receptor 3
21	I24	MGC8407	0.675724	0.817069	0.0448829	0.0194818	-3.40152	CaM kinase like vesicle associated
7	F18	DCLRE1A	1.11145	0.817104	0.0984367	0.0844989	-1.55059	DNA cross-link repair 1A (PSO2 homolog, S. cerevisiae)
16	D22	DSTN	0.83383	0.817257	0.151306	0.171549	-1.00778	destrin (actin depolymerizing factor)
12	A11	BMP2	0.756687	0.817328	0.101397	0.0891786	-1.50312	bone morphogenetic protein 2
14	K20	TUBGCP3	0.774914	0.817345	0.129783	0.135025	-1.17423	tubulin, gamma complex associated protein 3
14	N05	KCNJ8	0.842383	0.817414	0.0721055	0.0482535	-2.11253	potassium inwardly-rectifying channel, subfamily J, member 8
19	C14	SH2D3A	0.843363	0.817419	0.116744	0.113537	-1.30474	SH2 domain containing 3A
14	M19	COL18A1	0.775141	0.817508	0.0950846	0.0798094	-1.60101	collagen, type XVIII, alpha 1
15	N13	ARHGEF9	0.821329	0.81756	0.091366	0.0743915	-1.6656	Cdc42 guanine nucleotide exchange factor (GEF) 9
22	H13	CDK6	0.838856	0.817654	0.0605058	0.034797	-2.51356	cyclin dependent kinase 6
19	I11	RYBP	0.869677	0.817757	0.0500739	0.0242535	-3.03516	RING1 and YY1 binding protein
20	C22	C14ORF20	0.853723	0.817787	0.0746812	0.051691	-2.03468	testis specific serine kinase 4
3	L24	HIC1	0.789343	0.817863	0.0602467	0.0345898	-2.52091	hypermethylated in cancer 1
8	O23	MUT	0.86402	0.818054	0.0865277	0.0678099	-1.75303	methylmalonyl Coenzyme A mutase
4	I07	ISL2	1.16968	0.818105	0.0920031	0.0757202	-1.64814	ISL LIM homeobox 2
5	P17	DECR2	0.710233	0.818175	0.0512693	0.0254934	-2.95624	2,4-dienoyl CoA reductase 2, peroxisomal
8	G15	LIG1	1.16485	0.818346	0.0993367	0.0868856	-1.52404	ligase I, DNA, ATP-dependent
15	N07	ARHGEF10	0.7129	0.81851	0.0866739	0.0683246	-1.7448	Rho guanine nucleotide exchange factor (GEF) 10
14	N20	VMD2	0.95204	0.818527	0.0865822	0.068206	-1.74646	bestrophin 1
16	G07	CDR1	1.0638	0.81865	0.0237707	0.00567826	-6.35612	cerebellar degeneration-related protein 1, 34kDa
9	H11	ARHGAP26	1.49891	0.818661	0.0992344	0.0869929	-1.52244	Rho GTPase activating protein 26
16	N12	F13B	0.917171	0.818731	0.0849069	0.0659783	-1.77851	coagulation factor XIII, B polypeptide
7	B08	CHPT1	0.860936	0.818746	0.0654929	0.040871	-2.30548	choline phosphotransferase 1
9	B14	SH2D3C	0.744008	0.818885	0.0888962	0.0717663	-1.69697	SH2 domain containing 3C
15	E18	TOM1	0.792698	0.818925	0.0165643	0.00277775	-9.1048	target of myb1 (chicken)
12	E15	CCL22	0.984605	0.819051	0.164037	0.196229	-0.918624	chemokine (C-C motif) ligand 22
16	M11	PLEKHG2	0.873091	0.819188	0.0444349	0.0195431	-3.38813	pleckstrin homology domain containing, family G (with RhoGef domain) member 2
16	L22	EYA2	0.703335	0.819277	0.108509	0.102094	-1.38663	eyes absent homolog 2 (Drosophila)
4	P05	SOX18	0.939878	0.819373	0.0806521	0.06049	-1.86439	SRY (sex determining region Y)-box 18
4	B08	SPIB	0.801157	0.819451	0.0424632	0.0179434	-3.53925	Spi-B transcription factor (Spi-1/PU.1 related)
14	A15	GADD45G	0.91906	0.819453	0.0694936	0.0460033	-2.16259	growth arrest and DNA-damage-inducible, gamma
14	P19	NAPB	0.841327	0.819721	0.165437	0.199723	-0.906796	N-ethylmaleimide-sensitive factor attachment protein, beta
6	P12	UBE2C	0.76774	0.819945	0.0272357	0.00754072	-5.49991	ubiquitin-conjugating enzyme E2C
11	A09	MTMR2	0.908658	0.820077	0.117686	0.117914	-1.27171	myotubularin related protein 2
1	N18	KLF16	0.870217	0.82009	0.0788183	0.0584264	-1.89866	Kruppel-like factor 16
7	I18	TBX18	1.37577	0.820355	0.0752647	0.0538294	-1.98478	T-box 18
21	M11	MALT1	0.680426	0.82046	0.074562	0.0529638	-2.00209	MALT1 paracaspase
9	K23	GTF2F2	1.1008	0.820461	0.0659756	0.0421844	-2.26262	general transcription factor IIF, polypeptide 2, 30kDa
2	N14	TANK	0.656504	0.82077	0.0956199	0.0832059	-1.55793	TRAF family member-associated NFKB activator
14	N07	KCNK13	0.776876	0.820821	0.074455	0.0530205	-2.00011	potassium channel, subfamily K, member 13
10	L06	MTM1	0.918271	0.820872	0.0339144	0.0117387	-4.3895	myotubularin 1
6	K09	HMGCR	0.910516	0.820969	0.106814	0.100997	-1.39279	3-hydroxy-3-methylglutaryl-Coenzyme A reductase
6	P08	UBE2A	0.802915	0.82126	0.0965727	0.0850737	-1.53748	ubiquitin-conjugating enzyme E2A (RAD6 homolog)
11	N18	AKAP10	0.793151	0.821355	0.136734	0.15198	-1.0852	A kinase (PRKA) anchor protein 10
20	E13	ACK1	1.19444	0.821494	0.0477579	0.0230383	-3.1041	tyrosine kinase non receptor 2
12	C14	GDF8	0.866151	0.821826	0.102862	0.0954549	-1.43798	myostatin
21	A17	IKBKB	0.901749	0.821864	0.0493904	0.0246801	-2.99401	inhibitor of nuclear factor kappa B kinase subunit beta
18	M10	PAICS	0.835089	0.821956	0.0641661	0.0406715	-2.30314	phosphoribosylaminoimidazole carboxylase, phosphoribosylaminoimidazole succinocarboxamide synthetase
14	F20	SLC22A12	1.21927	0.822113	0.159975	0.193958	-0.922813	solute carrier family 22 (organic anion/urate transporter), member 12
7	L16	ENTPD1	1.20856	0.822116	0.0952445	0.0837341	-1.54994	ectonucleoside triphosphate diphosphohydrolase 1
4	M16	NRL	0.741995	0.82215	0.0426114	0.0186026	-3.4636	neural retina leucine zipper
5	E06	ADAMTS14	0.796816	0.822419	0.0766751	0.0568921	-1.92135	ADAM metallopeptidase with thrombospondin type 1 motif, 14
14	C17	KRT19	1.02668	0.822438	0.111618	0.110341	-1.3197	keratin 19
15	H09	ANXA6	1.2709	0.822496	0.0304202	0.00964862	-4.84031	annexin A6
21	P18	RAC1	0.77598	0.822572	0.0513258	0.0267782	-2.86732	ras-related C3 botulinum toxin substrate 1 (rho family, small GTP binding protein Rac1)
13	E16	ARNT	0.996507	0.822733	0.0505697	0.0260709	-2.90701	aryl hydrocarbon receptor nuclear translocator
5	J17	CTPS2	0.759028	0.822734	0.0647166	0.041671	-2.27152	CTP synthase II
5	N16	FUT2	1.05186	0.822848	0.0508565	0.0263887	-2.88835	fucosyltransferase 2 (secretor status included)
8	J13	SCD	1.44113	0.822891	0.0888071	0.0745579	-1.65356	stearoyl-CoA desaturase (delta-9-desaturase)
11	J09	PER2	0.999596	0.823003	0.113388	0.113898	-1.2941	period homolog 2 (Drosophila)
12	E17	CCL24	0.904137	0.823053	0.0722664	0.0513537	-2.0298	chemokine (C-C motif) ligand 24
21	B18	PKLR	0.803568	0.823063	0.0898953	0.0763231	-1.63163	pyruvate kinase, liver and RBC
12	P21	LRP1B	1.05317	0.8232	0.122187	0.129089	-1.1993	low density lipoprotein-related protein 1B (deleted in tumors)
8	A16	NPEPPS	0.916896	0.823323	0.0783686	0.0597656	-1.8683	aminopeptidase puromycin sensitive
10	F24	KIF5A	0.955797	0.823344	0.174927	0.222368	-0.836893	kinesin family member 5A
5	F18	ELAC2	0.755681	0.823427	0.0798414	0.0618932	-1.83254	elaC homolog 2 (E. coli)
18	G14	NUSAP1	0.927897	0.823468	0.0373246	0.0145763	-3.91889	nucleolar and spindle associated protein 1
11	K20	HLA-E	0.687669	0.823487	0.0739493	0.0538249	-1.97774	major histocompatibility complex, class I, E
8	A21	GARS	0.96396	0.823875	0.100183	0.0930428	-1.45599	glycyl-tRNA synthetase
7	K13	ADAMTS4	1.18823	0.823923	0.0590508	0.0355062	-2.46933	ADAM metallopeptidase with thrombospondin type 1 motif, 4
15	I23	KCNG2	0.954497	0.82404	0.0493887	0.0252696	-2.95005	potassium voltage-gated channel, subfamily G, member 2
13	E24	CD80	0.957599	0.824082	0.134526	0.151766	-1.08274	CD80 molecule
15	K18	ABLIM1	0.905091	0.824108	0.0502617	0.0261552	-2.89746	actin binding LIM protein 1
17	A24	GNLY	0.902288	0.824173	0.109884	0.109263	-1.32473	granulysin
8	M21	MMP3	0.898601	0.8242	0.118135	0.123293	-1.23197	matrix metallopeptidase 3 (stromelysin 1, progelatinase)
21	M19	MAP2K3	0.898984	0.82425	0.0258006	0.00710722	-5.63898	mitogen-activated protein kinase kinase 3
9	E17	GPX2	0.978239	0.824292	0.130329	0.144637	-1.116	glutathione peroxidase 2 (gastrointestinal)
14	J05	GJB1	0.878835	0.824299	0.0499573	0.0259055	-2.91129	gap junction protein, beta 1, 32kDa
4	M15	SMAD4	0.83111	0.82432	0.0968873	0.0881797	-1.50091	SMAD family member 4
13	J21	RLN1	0.876704	0.824369	0.0754845	0.0564132	-1.92583	relaxin 1
18	M11	IFI44	0.878436	0.824444	0.0477363	0.0237706	-3.04371	interferon-induced protein 44
18	K14	P101-PI3K	1.10171	0.824498	0.0433195	0.0197102	-3.35279	phosphoinositide-3-kinase, regulatory subunit 5
15	O18	AGL	0.726628	0.824503	0.0502803	0.0262872	-2.88853	amylo-1, 6-glucosidase, 4-alpha-glucanotransferase
14	G11	MAP1B	1.47708	0.824512	0.121998	0.130336	-1.1904	microtubule-associated protein 1B
9	L12	DOCK2	0.991482	0.824651	0.0382461	0.0154904	-3.79354	dedicator of cytokinesis 2
5	N09	NQO3A2	1.07472	0.824787	0.16867	0.213793	-0.859383	cytochrome b5 reductase 1
17	K20	HHL	0.866166	0.8252	0.163967	0.206099	-0.881513	RAB GTPase activating protein 1-like
18	G23	HSPB1	0.816624	0.825374	0.155518	0.191218	-0.928286	heat shock 27kDa protein 1
13	F14	EPOR	0.775228	0.825406	0.0499742	0.0262394	-2.88814	erythropoietin receptor
10	G24	CBLC	0.859921	0.825428	0.0532712	0.0296652	-2.70899	Cas-Br-M (murine) ecotropic retroviral transforming sequence c
17	E08	GSPT1	0.58641	0.82552	0.011378	0.00141447	-12.6753	G1 to S phase transition 1
15	N12	C10ORF7	0.773391	0.825599	0.0877451	0.075007	-1.64272	cell division cycle 123 homolog (S. cerevisiae)
13	A17	TNFSF13	0.855222	0.825748	0.165263	0.209347	-0.871285	tumor necrosis factor (ligand) superfamily, member 13
11	E09	PPP2R1A	0.791579	0.825754	0.0607649	0.0382283	-2.36954	protein phosphatase 2 (formerly 2A), regulatory subunit A, alpha isoform
13	D17	RORB	1.11744	0.825902	0.169607	0.217391	-0.848062	RAR-related orphan receptor B
10	P06	DUSP21	0.84755	0.825973	0.089172	0.0774833	-1.61224	dual specificity phosphatase 21
10	F06	KNSL7	0.974284	0.82599	0.0913429	0.0808653	-1.57373	kinesin family member 15
9	L24	RASGRP3	0.896507	0.826113	0.067835	0.0471682	-2.11729	RAS guanyl releasing protein 3 (calcium and DAG-regulated)
15	P18	C20ORF46	1.00155	0.826138	0.0686514	0.0482419	-2.09175	chromosome 20 open reading frame 46
6	K22	MTRR	0.726153	0.826352	0.165143	0.210161	-0.868262	5-methyltetrahydrofolate-homocysteine methyltransferase reductase
6	A24	KIAA1363	0.869356	0.826372	0.0557799	0.0327235	-2.57024	arylacetamide deacetylase-like 1
8	L09	SMARCAL1	1.2556	0.826416	0.0742214	0.0558829	-1.93102	SWI/SNF related, matrix associated, actin dependent regulator of chromatin, subfamily a-like 1
12	H19	INS	1.06273	0.826423	0.0114789	0.00145461	-12.4852	insulin
4	L22	TFAP2BL1	0.849408	0.826609	0.114115	0.119127	-1.25426	transcription factor AP-2 delta (activating enhancer binding protein 2 delta)
16	J15	CAV2	0.955454	0.826715	0.111377	0.114528	-1.28414	caveolin 2
16	C21	CDC20	0.911373	0.827164	0.0749543	0.057351	-1.90216	cell division cycle 20 homolog (S. cerevisiae)
2	I21	MSLN	0.847959	0.827216	0.0413496	0.0185607	-3.44677	mesothelin
15	A15	APOL1	0.731106	0.827383	0.03595	0.0141519	-3.95983	apolipoprotein L, 1
17	H14	LOC80298	1.19472	0.82749	0.103991	0.102789	-1.3679	MTERF domain containing 3
17	H15	JPH3	1.21908	0.827494	0.080785	0.0659524	-1.76079	junctophilin 3
12	C24	GHRH	0.659569	0.827721	0.0904938	0.0809594	-1.56937	growth hormone releasing hormone
14	G18	PKP1	0.804347	0.827765	0.125582	0.140744	-1.13053	plakophilin 1 (ectodermal dysplasia/skin fragility syndrome)
15	E22	TTR	0.93864	0.827853	0.0420352	0.0193013	-3.37542	transthyretin
16	B05	DIABLO	0.891254	0.827864	0.0729773	0.0550142	-1.9441	diablo homolog (Drosophila)
11	I20	HLA-B	0.928379	0.827891	0.0870362	0.0756933	-1.62977	major histocompatibility complex, class I, B
10	A08	PEX12	0.844526	0.828044	0.0398348	0.0174223	-3.55706	peroxisomal biogenesis factor 12
9	N20	APOB48R	0.903335	0.828153	0.0860407	0.0743604	-1.64557	apolipoprotein B48 receptor
17	H08	LOC254571	0.953198	0.82817	0.097655	0.0929036	-1.44969	zinc finger protein 314 pseudogene
7	C09	UGT1A6	1.04317	0.828251	0.0856688	0.0738635	-1.65157	UDP glucuronosyltransferase 1 family, polypeptide A6
11	L17	PVRL2	1.24358	0.828327	0.0880166	0.0775627	-1.60666	poliovirus receptor-related 2 (herpesvirus entry mediator B)
10	H14	CIB1	0.996896	0.828381	0.00455982	0.000235227	-31.001	calcium and integrin binding 1 (calmyrin)
13	B08	SIM2	0.734818	0.828382	0.0471229	0.0242221	-2.99975	single-minded homolog 2 (Drosophila)
11	P07	SFRP1	1.0659	0.828455	0.0573571	0.0353031	-2.46324	secreted frizzled-related protein 1
22	F17	CDC45L	0.875913	0.828456	0.121396	0.134145	-1.16383	cell division cycle 45
20	P22	HUNK	0.982849	0.828586	0.0787168	0.0636557	-1.79318	hormonally up-regulated Neu-associated kinase
19	G20	SMARCB1	1.01193	0.828609	0.132697	0.154734	-1.06355	SWI/SNF related, matrix associated, actin dependent regulator of chromatin, subfamily b, member 1
4	G15	IRF4	1.06505	0.828635	0.11656	0.125774	-1.21057	interferon regulatory factor 4
19	G19	RPS4X	0.899054	0.828731	0.0381532	0.0161425	-3.69583	ribosomal protein S4, X-linked
15	G14	GSR	1.22091	0.828857	0.0551246	0.0328857	-2.55571	glutathione reductase
20	D12	FGR	0.959897	0.828881	0.0532323	0.0307764	-2.6461	FGR proto-oncogene, Src family tyrosine kinase
17	O17	GJA3	0.942354	0.829134	0.0731784	0.0560502	-1.9214	gap junction protein, alpha 3, 46kDa
17	L06	LTA4H	0.924821	0.82927	0.0758208	0.0598954	-1.85265	leukotriene A4 hydrolase
8	G06	PHEX	1.16664	0.829384	0.110247	0.115548	-1.2731	phosphate regulating endopeptidase homolog, X-linked
5	N15	CYP21A2	0.746862	0.829547	0.0427999	0.020376	-3.27553	cytochrome P450, family 21, subfamily A, polypeptide 2
11	J19	PNRC2	0.8379	0.829721	0.0766572	0.0613994	-1.82655	proline-rich nuclear receptor coactivator 2
8	A13	FKBPL	0.747292	0.829825	0.0410329	0.0188341	-3.40981	FK506 binding protein like
4	F19	PRDM2	0.851779	0.829875	0.0741168	0.0578328	-1.88708	PR domain containing 2, with ZNF domain
21	H15	PCK2	0.95243	0.829975	0.0684583	0.0500188	-2.0416	phosphoenolpyruvate carboxykinase 2, mitochondrial
20	G21	CDKN1C	0.907988	0.830221	0.0826726	0.070752	-1.6876	cyclin dependent kinase inhibitor 1C
21	E23	TNIK	0.835304	0.830383	0.0898903	0.0822365	-1.55029	TRAF2 and NCK interacting kinase
5	B13	BPHL	0.862992	0.830482	0.0944989	0.0898451	-1.47364	biphenyl hydrolase-like (serine hydrolase)
5	J20	FKBP11	0.820119	0.830702	0.113947	0.123617	-1.22019	FK506 binding protein 11, 19 kDa
1	P10	LEF1	0.990498	0.830803	0.144082	0.17896	-0.964283	lymphoid enhancer-binding factor 1
6	O14	NQO1	0.653544	0.830845	0.135012	0.162203	-1.02876	NAD(P)H dehydrogenase, quinone 1
7	E07	UPP1	0.825506	0.830856	0.0884536	0.0803279	-1.57012	uridine phosphorylase 1
21	H22	PRKCM	0.894559	0.830939	0.0690819	0.0514032	-2.00922	protein kinase D1
8	A19	G22P1	0.765873	0.831016	0.0804958	0.0680113	-1.72336	X-ray repair complementing defective repair in Chinese hamster cells 6
3	M20	ATF7	1.05613	0.831224	0.0635875	0.0442019	-2.17834	activating transcription factor 7
20	I08	CCL2	1.26823	0.831473	0.0499266	0.028031	-2.76939	C-C motif chemokine ligand 2
10	E12	PARK2	0.906656	0.831574	0.0850968	0.0755717	-1.62363	Parkinson disease (autosomal recessive, juvenile) 2, parkin
20	K05	AKAP13	1.4039	0.831691	0.0635735	0.0444129	-2.17148	A-kinase anchoring protein 13
18	I09	HSPC056	1.08572	0.831766	0.0631694	0.0439231	-2.18418	armadillo repeat containing 8
9	I17	MMP17	1.21144	0.831867	0.0371375	0.0158767	-3.71247	matrix metallopeptidase 17 (membrane-inserted)
3	P08	HOXA2	0.596076	0.831918	0.0955603	0.0929632	-1.44225	homeobox A2
10	E11	USP20	0.995521	0.831927	0.0442081	0.0222931	-3.11736	ubiquitin specific peptidase 20
15	L10	BRD7	1.12261	0.832013	0.0316489	0.0116257	-4.3517	bromodomain containing 7
14	P20	AFP	0.889702	0.83202	0.0612707	0.0415999	-2.24772	alpha-fetoprotein
21	E24	MARK1	0.923736	0.832569	0.0938147	0.0906478	-1.46214	microtubule affinity regulating kinase 1
20	A06	AXL	0.776429	0.832634	0.026444	0.00821899	-5.18474	AXL receptor tyrosine kinase
10	K17	CUL2	1.018	0.832941	0.116952	0.13182	-1.1697	cullin 2
6	I11	HAT	1.03204	0.833184	0.1087	0.117175	-1.25625	transmembrane protease, serine 11D
18	N12	NALP1	0.827582	0.833243	0.0947251	0.0928251	-1.44097	NLR family, pyrin domain containing 1
8	B24	XPNPEP2	0.8044	0.833444	0.0203061	0.00491808	-6.71206	X-prolyl aminopeptidase (aminopeptidase P) 2, membrane-bound
19	E14	SILV	0.738974	0.833582	0.0820836	0.0723982	-1.65876	silver homolog (mouse)
5	C14	ACR	0.839688	0.833864	0.150147	0.195357	-0.90495	acrosin
11	H10	TRADD	0.927199	0.83393	0.0034149	0.000140917	-39.7695	TNFRSF1A-associated via death domain
20	M09	ALS2CR2	0.871963	0.833943	0.0719663	0.0572806	-1.88694	STE20-related kinase adaptor beta
15	P21	ATF7IP2	0.832414	0.833947	0.0902613	0.0859771	-1.50444	activating transcription factor 7 interacting protein 2
20	B07	CNKSR1	0.782814	0.833962	0.0565338	0.0365391	-2.40169	connector enhancer of kinase suppressor of Ras 1
2	P09	S100A14	0.763031	0.833983	0.0792855	0.0683261	-1.71224	S100 calcium binding protein A14
14	F06	SLC12A2	0.984718	0.833994	0.100654	0.103811	-1.34863	solute carrier family 12 (sodium/potassium/chloride transporters), member 2
21	D14	PPP1R1B	1.03941	0.834117	0.0692032	0.0534084	-1.95976	protein phosphatase 1 regulatory inhibitor subunit 1B
22	I11	SOCS5	1.20111	0.834327	0.0275065	0.00906383	-4.92291	suppressor of cytokine signaling 5
10	P23	GULP1	0.885419	0.83449	0.057693	0.0381963	-2.3443	GULP, engulfment adaptor PTB domain containing 1
20	K16	CDK10	1.08697	0.834524	0.0369642	0.0162293	-3.658	cyclin dependent kinase 10
1	L08	JARID2	0.989259	0.83456	0.0996729	0.10269	-1.35623	jumonji, AT rich interactive domain 2
11	B23	LRP3	0.79551	0.834579	0.0909147	0.0876502	-1.48667	low density lipoprotein receptor-related protein 3
14	D08	SCN5A	0.779518	0.834984	0.111592	0.124581	-1.20758	sodium channel, voltage-gated, type V, alpha subunit
6	I21	HIF1AN	0.902394	0.834995	0.0616003	0.0434515	-2.18739	hypoxia inducible factor 1, alpha subunit inhibitor
3	C23	WASPIP	0.750963	0.835061	0.0343876	0.0141814	-3.91648	WAS/WASL interacting protein family, member 1
16	G21	CEL	0.90802	0.835128	0.130152	0.15947	-1.03426	carboxyl ester lipase (bile salt-stimulated lipase)
9	P12	CD163	0.910508	0.835137	0.0533598	0.0331901	-2.52255	CD163 molecule
13	L08	COL10A1	0.912608	0.835162	0.0203025	0.00501861	-6.62861	collagen, type X, alpha 1
2	O09	NHLH1	0.932594	0.835237	0.100115	0.104189	-1.34348	nescient helix loop helix 1
4	J11	RFX5	0.914059	0.835288	0.025874	0.0081253	-5.19637	regulatory factor X, 5 (influences HLA class II expression)
11	I24	HLA-DMB	0.944955	0.835364	0.0807483	0.0716716	-1.66413	major histocompatibility complex, class II, DM beta
3	N05	ELF4	0.854365	0.835443	0.00747115	0.000686394	-17.9753	E74-like factor 4 (ets domain transcription factor)
15	L23	ARHE	0.910377	0.835502	0.0406319	0.0197371	-3.30374	Rho family GTPase 3
12	N23	KLRD1	0.788026	0.835571	0.0773775	0.0665337	-1.73394	killer cell lectin-like receptor subfamily D, member 1
21	E06	MAPK7	0.762497	0.835649	0.0736581	0.0609012	-1.82045	mitogen-activated protein kinase 7
21	C24	MAPK6	0.889995	0.835678	0.0408558	0.0199902	-3.28133	mitogen-activated protein kinase 6
7	J12	DNMT3B	1.4376	0.835814	0.0557486	0.0363479	-2.40231	DNA (cytosine-5-)-methyltransferase 3 beta
9	C18	PDE6G	1.01576	0.835933	0.0164502	0.00333425	-8.13406	phosphodiesterase 6G, cGMP-specific, rod, gamma
17	E19	C9ORF100	0.751109	0.835952	0.0770861	0.0663597	-1.73555	chromosome 9 open reading frame 100
2	I13	MSH2	1.06469	0.836207	0.131466	0.163607	-1.01572	mutS homolog 2, colon cancer, nonpolyposis type 1 (E. coli)
20	I10	CCL4	1.48735	0.83635	0.120385	0.142747	-1.10802	C-C motif chemokine ligand 4
10	M18	FBXW2	1.01243	0.836443	0.0473756	0.0268462	-2.8136	F-box and WD repeat domain containing 2
21	K11	LOC149420	0.96937	0.83649	0.0726757	0.0599878	-1.83347
16	A05	C4B	0.767395	0.836522	0.0264094	0.00858722	-5.04433	complement component 4B (Chido blood group)
3	D07	CDX1	0.933861	0.836607	0.0705499	0.0568933	-1.88706	caudal type homeobox 1
16	E11	CDC45L	0.731627	0.836867	0.0295179	0.0107381	-4.5014	CDC45 cell division cycle 45-like (S. cerevisiae)
8	A23	GBP1	0.905273	0.836907	0.0996001	0.105083	-1.33365	guanylate binding protein 1, interferon-inducible, 67kDa
16	D05	DKFZP451J0118	0.661	0.836946	0.0420515	0.0214595	-3.15788	taxilin alpha
17	D17	IMPG2	0.779416	0.837095	0.0264139	0.00864993	-5.02175	interphotoreceptor matrix proteoglycan 2
12	C09	C17	0.982073	0.837128	0.108635	0.12179	-1.2207	cytokine-like 1
21	H18	PRKCL1	0.848994	0.837141	0.0758382	0.0652834	-1.74844	protein kinase N1
20	O17	AURKB	0.906392	0.83722	0.0991443	0.104609	-1.33663	aurora kinase B
16	C14	TBRG4	0.765788	0.837235	0.0962657	0.0995009	-1.37645	transforming growth factor beta regulator 4
13	O12	NR2F6	0.867315	0.837255	0.107423	0.119707	-1.23329	nuclear receptor subfamily 2, group F, member 6
4	I16	NFIB	0.763952	0.83726	0.0776044	0.0681425	-1.70711	nuclear factor I/B
5	A08	ABHD9	0.671867	0.837264	0.0765688	0.0665149	-1.73015	abhydrolase domain containing 9
14	H12	SLC2A3	1.61798	0.83744	0.0808653	0.0735063	-1.63604	solute carrier family 2 (facilitated glucose transporter), member 3
18	F07	PGRMC1	0.942184	0.837499	0.0238827	0.00712319	-5.53706	progesterone receptor membrane component 1
7	J21	UBAP2	0.715348	0.837526	0.0189688	0.00451279	-6.97002	ubiquitin associated protein 2
14	M21	COL19A1	0.779518	0.837539	0.11194	0.128458	-1.18099	collagen, type XIX, alpha 1
18	J15	GADD45GIP1	1.01199	0.837543	0.0614821	0.0445742	-2.15015	growth arrest and DNA-damage-inducible, gamma interacting protein 1
7	P16	FBXW11	1.08755	0.837586	0.148231	0.198153	-0.891539	F-box and WD repeat domain containing 11
7	G14	CDYL	1.17055	0.837704	0.126011	0.155417	-1.04781	chromodomain protein, Y-like
4	J19	RREB1	0.891898	0.837781	0.0847827	0.0802455	-1.55642	ras responsive element binding protein 1
20	F24	FLJ34389	0.972513	0.838033	0.0838816	0.0789606	-1.57014	mixed lineage kinase domain like pseudokinase
9	F10	ACTG2	1.03114	0.8381	0.109752	0.125082	-1.19942	actin, gamma 2, smooth muscle, enteric
10	M11	UBE3A	0.802121	0.838272	0.0621452	0.045859	-2.11548	ubiquitin protein ligase E3A
1	D23	EGR2	0.694229	0.838377	0.0838283	0.0791692	-1.56704	early growth response 2 (Krox-20 homolog, Drosophila)
16	L06	ESRRBL1	0.870296	0.838525	0.104946	0.116667	-1.25031	intraflagellar transport 57 homolog (Chlamydomonas)
11	F15	MTVR1	0.721344	0.83853	0.0468836	0.0269702	-2.79862	family with sequence similarity 89, member B
3	D13	CEBPA	0.77559	0.838566	0.0386095	0.0185382	-3.39744	CCAAT/enhancer binding protein (C/EBP), alpha
11	E19	PPP2R5D	0.642134	0.838597	0.0582778	0.040815	-2.2503	protein phosphatase 2, regulatory subunit B', delta isoform
5	G08	AGPS	1.15544	0.838724	0.102452	0.112307	-1.27879	alkylglycerone phosphate synthase
21	C18	MAPK14	0.833921	0.838754	0.129348	0.163463	-1.01266	mitogen-activated protein kinase 14
12	E21	CCL27	0.670648	0.838842	0.0974124	0.103265	-1.34375	chemokine (C-C motif) ligand 27
14	M12	KAL1	0.907513	0.838897	0.0359622	0.016207	-3.63834	Kallmann syndrome 1 sequence
3	K22	ARX	1.02157	0.838961	0.0364487	0.0166505	-3.588	aristaless related homeobox
5	H22	F11	0.79894	0.838996	0.047199	0.0274713	-2.77005	coagulation factor XI
7	J06	DNMT1	1.23375	0.839018	0.11809	0.14211	-1.10696	DNA (cytosine-5-)-methyltransferase 1
18	H07	PIN1L	1.04668	0.839183	0.103946	0.115606	-1.256	peptidylprolyl cis/trans isomerase, NIMA-interacting 1-like (pseudogene)
13	E20	ARNTL	0.641379	0.839186	0.0872246	0.0856527	-1.49675	aryl hydrocarbon receptor nuclear translocator-like
20	M17	ANKK1	0.997365	0.839304	0.03416	0.0147307	-3.81837	ankyrin repeat and kinase domain containing 1
5	J08	FAH	0.753685	0.839486	0.10248	0.113253	-1.27101	fumarylacetoacetate hydrolase (fumarylacetoacetase)
17	C20	GPX1	0.851449	0.839516	0.0655134	0.0513111	-1.98773	glutathione peroxidase 1
12	M05	CR1	0.708381	0.839608	0.109597	0.126721	-1.18736	complement component (3b/4b) receptor 1 (Knops blood group)
3	H12	GATA3	1.00169	0.839764	0.108958	0.125712	-1.19289	GATA binding protein 3
8	L23	STS	0.932106	0.839776	0.0465143	0.0269618	-2.79406	steroid sulfatase (microsomal), isozyme S
10	F14	KIF1A	1.04583	0.839815	0.0739495	0.0642675	-1.75694	kinesin family member 1A
6	N11	PPA2	0.765114	0.839855	0.160184	0.225479	-0.810844	pyrophosphatase (inorganic) 2
21	I08	MGC26597	1.29752	0.839882	0.182093	0.267202	-0.713134	phosphatidylinositol-4-phosphate 5-kinase type 1 pseudogene 1
3	F22	FOXP2	1.16392	0.839918	0.0826309	0.0784981	-1.5711	forkhead box P2
22	I24	VRK2	0.91076	0.839937	0.131505	0.169544	-0.987056	vaccinia related kinase 2
15	K20	ACAA2	0.873891	0.839965	0.0365729	0.0169669	-3.54838	acetyl-Coenzyme A acyltransferase 2
5	C15	WT1	1.0003	0.840303	0.0722411	0.0619406	-1.79173	Wilms tumor 1
10	I21	USP9X	1.01586	0.84034	0.103108	0.115437	-1.25499	ubiquitin specific peptidase 9, X-linked
16	L07	CBX1	0.879098	0.840351	0.0610602	0.0454605	-2.11903	chromobox homolog 1 (HP1 beta homolog Drosophila )
9	L06	ARHGEF11	1.14708	0.840395	0.0844224	0.0819587	-1.53211	Rho guanine nucleotide exchange factor (GEF) 11
20	A24	BMPR1B	1.18091	0.840402	0.0559697	0.0386348	-2.31084	bone morphogenetic protein receptor type 1B
11	J20	WNT10B	0.911803	0.840523	0.0384661	0.0188463	-3.35922	wingless-type MMTV integration site family, member 10B
20	N07	EDN2	0.817318	0.840604	0.0676078	0.0550615	-1.91007	endothelin 2
4	O23	MEOX2	0.801224	0.840722	0.0905704	0.0929906	-1.4245	mesenchyme homeobox 2
19	D15	TAF15	0.904787	0.840805	0.0450602	0.0256816	-2.86137	TAF15 RNA polymerase II, TATA box binding protein (TBP)-associated factor, 68kDa
22	M21	STK25	0.668003	0.840824	0.0577246	0.0411506	-2.23328	serine/threonine kinase 25
20	F14	LRRK1	1.167	0.840861	0.0954082	0.101836	-1.35081	leucine rich repeat kinase 1
4	G14	NEUROD1	0.961564	0.840911	0.0730427	0.0636338	-1.76374	neurogenic differentiation 1
20	F11	DDR1	0.968789	0.840913	0.0833344	0.0805664	-1.5459	discoidin domain receptor tyrosine kinase 1
11	C18	FLVCR	0.878258	0.841428	0.0637786	0.0499199	-2.01182	feline leukemia virus subgroup C cellular receptor 1
15	G24	ARFGAP3	0.946422	0.841504	0.0384329	0.0190416	-3.3366	ADP-ribosylation factor GTPase activating protein 3
19	E18	SIRPB2	0.990247	0.841551	0.0385398	0.0191557	-3.32613	signal-regulatory protein gamma
17	J19	KIAA0274	0.916653	0.841587	0.0594074	0.0438205	-2.15718	FIG4 homolog (S. cerevisiae)
12	G19	CD209L	0.87932	0.841601	0.0233581	0.00717066	-5.48581	C-type lectin domain family 4, member M
5	F15	CLN2	1.03088	0.841608	0.011921	0.00188283	-10.7483	tripeptidyl peptidase I
16	I07	CENPJ	1.12032	0.841732	0.0776269	0.0716745	-1.64901	centromere protein J
9	M12	OASL	0.898093	0.841754	0.0938326	0.0999375	-1.36397	2'-5'-oligoadenylate synthetase-like
9	H23	MAPKAP1	0.740008	0.841911	0.103244	0.117611	-1.23811	mitogen-activated protein kinase associated protein 1
12	A18	GAB1	0.878307	0.841948	0.0944321	0.101242	-1.35327	GRB2-associated binding protein 1
13	N10	COL4A5	0.814662	0.841955	0.0927673	0.0982158	-1.37747	collagen, type IV, alpha 5
21	J22	PRKRA	1.00767	0.841958	0.0951923	0.102647	-1.34235	protein activator of interferon induced protein kinase EIF2AK2
10	G06	ARIH1	1.16246	0.84203	0.10798	0.126793	-1.18271	ariadne homolog, ubiquitin-conjugating enzyme E2 binding protein, 1 (Drosophila)
17	G18	HADHB	1.09473	0.842088	0.0178698	0.00424145	-7.14344	hydroxyacyl-Coenzyme A dehydrogenase/3-ketoacyl-Coenzyme A thiolase/enoyl-Coenzyme A hydratase (trifunctional protein), beta subunit
9	J23	PLAA	0.70628	0.842119	0.0336396	0.0147979	-3.79374	phospholipase A2-activating protein
18	P08	NCOA5	0.842778	0.842166	0.0922841	0.0975624	-1.3824	nuclear receptor coactivator 5
9	I12	CFLAR	0.995689	0.842263	0.0988482	0.109767	-1.28961	CASP8 and FADD-like apoptosis regulator
7	I05	ACHE	1.28807	0.842349	0.0261898	0.00907414	-4.86413	acetylcholinesterase (Yt blood group)
17	H16	LOC90557	1.65973	0.842391	0.0288217	0.010964	-4.41848	coiled-coil domain containing 74A
17	P22	MDM1	0.871165	0.842408	0.174246	0.257733	-0.730757	Mdm1 nuclear protein homolog (mouse)
10	M22	FBXW7	0.935178	0.842461	0.0719062	0.0629571	-1.77006	F-box and WD repeat domain containing 7
11	N20	AKAP9	0.729272	0.842565	0.0994419	0.111235	-1.27888	A kinase (PRKA) anchor protein (yotiao) 9
4	D10	TAF11	1.17117	0.842662	0.111109	0.133691	-1.14372	TAF11 RNA polymerase II, TATA box binding protein (TBP)-associated factor, 28kDa
9	K18	HGF	0.937131	0.842799	0.059163	0.0441133	-2.1456	hepatocyte growth factor (hepapoietin A; scatter factor)
16	G11	CDSN	0.963627	0.843138	0.011161	0.00168327	-11.3432	corneodesmosin
14	L11	KCND2	0.922833	0.84318	0.0799698	0.0768253	-1.58259	potassium voltage-gated channel, Shal-related subfamily, member 2
11	P16	AREG	0.806975	0.843375	0.0466476	0.0283175	-2.70892	amphiregulin
2	A10	NUBP1	0.878595	0.843381	0.07835	0.0742483	-1.61274	nucleotide binding protein 1 (MinD homolog, E. coli)
15	E19	GIF	0.805545	0.843387	0.0606108	0.0464728	-2.08465	gastric intrinsic factor (vitamin B synthesis)
7	C13	UGT1A9	0.84417	0.843491	0.0579037	0.0427234	-2.18031	UDP glucuronosyltransferase 1 family, polypeptide A9
15	A21	CACNA1A	0.785724	0.843615	0.0382005	0.0193153	-3.30163	calcium channel, voltage-dependent, P/Q type, alpha 1A subunit
17	I24	HCBP6	0.911301	0.84367	0.106381	0.125866	-1.18508	FUN14 domain containing 2
18	K08	OTOF	0.968701	0.843851	0.0448391	0.0264023	-2.80757	otoferlin
1	O11	CCT3	0.940533	0.844003	0.111748	0.136809	-1.12517	chaperonin containing TCP1, subunit 3 (gamma)
19	A18	SFTPA1	0.935971	0.844052	0.101359	0.116678	-1.24002	surfactant protein A1B
17	B08	LAMA4	0.734773	0.844053	0.0977569	0.109825	-1.2857	laminin, alpha 4
4	H18	TCEA2	0.704519	0.844064	0.0974514	0.109261	-1.28962	transcription elongation factor A (SII), 2
18	K24	P5326	0.956653	0.844116	0.050034	0.032667	-2.51076	chromosome 11 open reading frame 68
9	A20	XPMC2H	1.00183	0.84425	0.176837	0.266649	-0.709628	REX4, RNA exonuclease 4 homolog (S. cerevisiae)
4	P11	SOX8	0.861064	0.844273	0.114194	0.142027	-1.09872	SRY (sex determining region Y)-box 8
17	F18	LMO2	1.07163	0.844348	0.152493	0.219103	-0.822274	LIM domain only 2 (rhombotin-like 1)
17	J11	KERA	1.2545	0.84441	0.0702933	0.0617971	-1.78295	keratocan
12	I07	CD3D	1.235	0.844495	0.055009	0.0392708	-2.2768	CD3d molecule, delta (CD3-TCR complex)
1	K16	CORO1C	1.11032	0.844666	0.0871289	0.0908144	-1.4355	coronin, actin binding protein, 1C
19	P19	RBBP9	1.31323	0.844707	0.0344586	0.016019	-3.62848	retinoblastoma binding protein 9
19	C24	SH3MD1	0.769215	0.845016	0.0540098	0.0381778	-2.30927	SH3 and PX domains 2A
20	G08	CAMK2D	1.45543	0.845024	0.0807338	0.0797843	-1.54478	calcium/calmodulin dependent protein kinase II delta
7	O07	ANG	0.801912	0.845149	0.0755152	0.0709403	-1.64987	angiogenin, ribonuclease, RNase A family, 5
15	H17	APEH	1.25093	0.845379	0.146602	0.209261	-0.848282	N-acylaminoacyl-peptide hydrolase
20	N08	GUCY2C	1.03157	0.845512	0.0235242	0.00764045	-5.28083	guanylate cyclase 2C
3	I16	WASL	1.29375	0.845559	0.0602606	0.0471854	-2.06072	Wiskott-Aldrich syndrome-like
15	M22	ADAMTS18	0.870661	0.84565	0.0675788	0.0583601	-1.83622	ADAM metallopeptidase with thrombospondin type 1 motif, 18
16	E13	CDC91L1	0.688734	0.845662	0.00472163	0.000311826	-26.2786	phosphatidylinositol glycan anchor biosynthesis, class U
9	O23	SMARCA5	1.0328	0.845718	0.113621	0.143002	-1.09154	SWI/SNF related, matrix associated, actin dependent regulator of chromatin, subfamily a, member 5
20	J05	DLG2	1.05095	0.845719	0.0814168	0.0816247	-1.52327	discs large MAGUK scaffold protein 2
14	J20	SLC6A4	1.04404	0.84592	0.074849	0.0704491	-1.65426	solute carrier family 6 (neurotransmitter transporter, serotonin), member 4
22	K14	YES1	1.02518	0.845929	0.0782538	0.0762811	-1.58216	YES proto-oncogene 1, Src family tyrosine kinase
4	H07	PRRX2	0.864723	0.84603	0.110105	0.136427	-1.12356	paired related homeobox 2
18	O21	RARB	0.852343	0.84608	0.033334	0.0152765	-3.7097	retinoic acid receptor, beta
9	M09	HDAC2	1.00162	0.846105	0.0990989	0.114884	-1.24759	histone deacetylase 2
7	C10	BACH	0.972536	0.846255	0.0981292	0.113197	-1.25838	acyl-CoA thioesterase 7
21	L24	PRPSAP2	1.03222	0.846263	0.0622762	0.0505832	-1.98272	phosphoribosyl pyrophosphate synthetase associated protein 2
17	L21	KIAA1622	0.83793	0.846322	0.0213954	0.00639905	-5.76837	protein phosphatase 4, regulatory subunit 4
10	G09	USP30	1.61125	0.846414	0.062109	0.0504233	-1.98564	ubiquitin specific peptidase 30
16	C19	CDC16	0.80931	0.846414	0.0882812	0.0947398	-1.39696	cell division cycle 16 homolog (S. cerevisiae)
18	K07	HYPB	0.93044	0.84643	0.0677731	0.059213	-1.81944	SET domain containing 2
22	J17	CHEK1	0.919146	0.846497	0.0461005	0.0287733	-2.67334	checkpoint kinase 1
16	A08	CNTNAP1	0.739661	0.846515	0.0915617	0.100975	-1.34581	contactin associated protein 1
11	H20	TRPC7	0.524072	0.846581	0.196396	0.308697	-0.62709	transient receptor potential cation channel, subfamily C, member 7
19	M06	SPAG9	0.859858	0.846721	0.0623488	0.050973	-1.97306	sperm associated antigen 9
7	L19	SUMO1	1.21607	0.846831	0.0833093	0.0860708	-1.47532	SMT3 suppressor of mif two 3 homolog 1 (S. cerevisiae)
13	G07	XCL2	0.802268	0.846866	0.0375994	0.0195094	-3.26795	chemokine (C motif) ligand 2
11	C21	PPP1CB	0.624444	0.846947	0.166164	0.25168	-0.738986	protein phosphatase 1, catalytic subunit, beta isoform
17	M06	HINT1	0.992067	0.84698	0.0528362	0.0375191	-2.3234	histidine triad nucleotide binding protein 1
1	K12	CNTN1	1.08462	0.84708	0.0675218	0.0592697	-1.81659	contactin 1
11	J13	PLAUR	0.874655	0.847148	0.126919	0.172294	-0.965897	plasminogen activator, urokinase receptor
20	I13	AK3	0.963089	0.847269	0.0576281	0.044325	-2.12518	adenylate kinase 3
1	E09	APBB1	0.725213	0.847275	0.0893802	0.0977194	-1.37015	amyloid beta (A4) precursor protein-binding, family B, member 1 (Fe65)
10	D05	RNF144	0.793118	0.847303	0.0506772	0.0348095	-2.41599	ring finger protein 144A
2	A23	MAFB	0.811814	0.847317	0.155573	0.231255	-0.786915	v-maf musculoaponeurotic fibrosarcoma oncogene homolog B (avian)
16	L20	EVI2B	0.837533	0.847336	0.0462042	0.0292021	-2.64918	ecotropic viral integration site 2B
20	C20	BUB1B	0.970689	0.847388	0.0835205	0.0870043	-1.46493	BUB1 mitotic checkpoint serine/threonine kinase B
22	L17	ORC1L	0.898212	0.847544	0.0671021	0.0589246	-1.82104	origin recognition complex subunit 1
5	F24	EPHX1	0.706306	0.847644	0.0817143	0.083983	-1.49418	epoxide hydrolase 1, microsomal (xenobiotic)
17	B24	LENG4	0.840253	0.847652	0.147275	0.215052	-0.828981	membrane bound O-acyltransferase domain containing 7
15	B05	AKAP28	0.889234	0.847742	0.0983005	0.115385	-1.24106	A kinase (PRKA) anchor protein 14
12	F05	IL3	0.948645	0.8479	0.145403	0.211705	-0.837947	interleukin 3 (colony-stimulating factor, multiple)
13	H12	76P	0.707928	0.847905	0.0494358	0.0334579	-2.4645	tubulin, gamma complex associated protein 4
14	M18	MTA1	0.803517	0.84812	0.108814	0.13684	-1.11768	metastasis associated 1
12	H06	ED1	1.12743	0.848144	0.115309	0.150094	-1.05452	ectodysplasin A
19	I08	SMYD2	1.03007	0.848155	0.139559	0.200166	-0.871202	SET and MYND domain containing 2
15	G22	ARFGAP1	0.884022	0.848201	0.0504021	0.0348394	-2.41137	ADP-ribosylation factor GTPase activating protein 1
8	B07	PROZ	0.792562	0.848335	0.076217	0.0748519	-1.59287	protein Z, vitamin K-dependent plasma glycoprotein
10	O17	MID1	0.901158	0.848365	0.0711642	0.0662096	-1.70556	midline 1 (Opitz/BBB syndrome)
21	G08	MARK3	1.27491	0.84837	0.0799849	0.0815653	-1.5174	microtubule affinity regulating kinase 3
15	O13	PKD2L2	0.837626	0.84841	0.119667	0.15947	-1.01389	polycystic kidney disease 2-like 2
7	K16	TFPT	1.45899	0.848423	0.00978628	0.00138657	-12.3966	TCF3 (E2A) fusion partner (in childhood Leukemia)
12	P16	FIGF	0.810881	0.848503	0.110838	0.141509	-1.09382	c-fos induced growth factor (vascular endothelial growth factor D)
6	I08	METAP1	0.869173	0.848551	0.0829035	0.08704	-1.4618	methionyl aminopeptidase 1
10	D06	KIF25	1.0536	0.848635	0.138447	0.198777	-0.874732	kinesin family member 25
3	C22	PSAP	0.995212	0.84864	0.11128	0.142617	-1.08823	prosaposin
5	O08	AUTS2	0.915649	0.84882	0.0718614	0.0677505	-1.68267	autism susceptibility candidate 2
18	P18	NDP52	0.859971	0.848929	0.101982	0.124223	-1.18462	calcium binding and coiled-coil domain 2
4	J05	RFX1	0.98962	0.848951	0.106725	0.133808	-1.13177	regulatory factor X, 1 (influences HLA class II expression)
1	H09	EWSR1	1.30979	0.849304	0.102071	0.124908	-1.17992	Ewing sarcoma breakpoint region 1
21	G18	MELK	0.916961	0.849314	0.0638674	0.054989	-1.88554	maternal embryonic leucine zipper kinase
22	G18	TTN	1.03448	0.84933	0.0968548	0.114554	-1.24319	titin
5	J23	CTSC	0.638457	0.849341	0.141178	0.205798	-0.852813	cathepsin C
9	O18	NCOA3	0.919405	0.849345	0.0396631	0.0223328	-3.03542	nuclear receptor coactivator 3
14	H24	SLC39A4	0.825101	0.849415	0.0789255	0.0806476	-1.52453	solute carrier family 39 (zinc transporter), member 4
4	M22	ONECUT2	0.913042	0.849721	0.0829453	0.0883031	-1.44696	one cut homeobox 2
5	K09	DENR	1.24486	0.849736	0.0755081	0.0748428	-1.58928	density-regulated protein
18	J06	MPHOSPH6	0.914578	0.849798	0.0396142	0.0224096	-3.02775	M-phase phosphoprotein 6
11	G15	PTP4A3	0.8075	0.8498	0.0355158	0.0181319	-3.37707	protein tyrosine phosphatase type IVA, member 3
16	I08	CTXL	0.965024	0.849834	0.126194	0.175441	-0.950164	V-set and immunoglobulin domain containing 2
20	H12	FLT4	1.48643	0.849916	0.0428462	0.0261072	-2.7966	fms related tyrosine kinase 4
20	C07	CIT	0.751121	0.849985	0.0639711	0.0556071	-1.872	citron rho-interacting serine/threonine kinase
21	H05	PANK4	1.17493	0.850012	0.100898	0.123512	-1.18661	pantothenate kinase 4
4	I13	JUND	1.16351	0.850031	0.0620434	0.0525911	-1.92944	jun D proto-oncogene
8	K21	MMP12	0.864738	0.850106	0.110961	0.14418	-1.07816	matrix metallopeptidase 12 (macrophage elastase)
14	O19	CTNNA2	0.836421	0.850148	0.106974	0.136046	-1.11795	catenin (cadherin-associated protein), alpha 2
11	D18	TLR10	0.99501	0.850241	0.109971	0.142346	-1.08663	toll-like receptor 10
12	J10	EPS15L1	0.885841	0.85029	0.0789519	0.0815286	-1.51293	epidermal growth factor receptor pathway substrate 15-like 1
20	G16	CAMKK2	1.03271	0.850345	0.0862861	0.0952431	-1.3837	calcium/calmodulin dependent protein kinase kinase 2
17	I14	HBD	1.38195	0.85042	0.0566077	0.0445724	-2.10783	hemoglobin, delta
3	D22	FOXH1	0.854077	0.850556	0.101278	0.125021	-1.17679	forkhead box H1
20	A10	BCKDK	0.890279	0.850558	0.0795649	0.0829071	-1.49791	branched chain ketoacid dehydrogenase kinase
5	L14	FMO1	0.86724	0.850564	0.0642115	0.0563898	-1.85598	flavin containing monooxygenase 1
8	L10	ATP6V1B1	1.36652	0.850744	0.0589169	0.0482139	-2.01971	ATPase, H+ transporting, lysosomal 56/58kDa, V1 subunit B1
20	I21	AKAP1	0.771185	0.85105	0.0913773	0.105895	-1.2989	A-kinase anchoring protein 1
19	P15	RBBP7	0.928666	0.85116	0.177058	0.282672	-0.669721	retinoblastoma binding protein 7
2	O18	HMGB1	0.991441	0.851233	0.1032	0.129879	-1.14832	high-mobility group box 1
3	N09	ELK1	0.764932	0.851287	0.125867	0.177328	-0.941092	ELK1, member of ETS oncogene family
9	G13	PTGS2	1.27834	0.851434	0.137001	0.201126	-0.863541	prostaglandin-endoperoxide synthase 2 (prostaglandin G/H synthase and cyclooxygenase)
22	G20	TXK	0.892946	0.851486	0.134524	0.195998	-0.879049	TXK tyrosine kinase
11	D13	MAML2	0.850806	0.851545	0.126609	0.179362	-0.933534	mastermind-like 2 (Drosophila)
6	C24	LGMN	0.848532	0.85158	0.0591351	0.0490544	-1.99813	legumain
18	B07	PDE6A	0.890301	0.851606	0.104306	0.132688	-1.13256	phosphodiesterase 6A, cGMP-specific, rod, alpha
18	N17	PRDM11	0.781329	0.851766	0.0410492	0.0246218	-2.87394	PR domain containing 11
15	H06	BCL9	0.837039	0.851962	0.133599	0.194951	-0.881571	B-cell CLL/lymphoma 9
11	N22	ALCAM	0.870986	0.852028	0.174042	0.278739	-0.676336	activated leukocyte cell adhesion molecule
13	P10	CRYBB3	1.01408	0.852029	0.129235	0.185816	-0.910821	crystallin, beta B3
16	C20	CRLF1	0.64633	0.852046	0.0585138	0.0483839	-2.01138	cytokine receptor-like factor 1
5	G19	ZNF354A	1.32468	0.852129	0.217952	0.360905	-0.539615	zinc finger protein 354A
12	I23	CD8A	0.662798	0.852318	0.0453345	0.0300047	-2.5901	CD8a molecule
6	E08	LIPA	0.94105	0.85237	0.134341	0.197311	-0.873665	lipase A, lysosomal acid, cholesterol esterase
14	K15	ACTN2	1.28705	0.852407	0.0958095	0.116437	-1.22464	actinin, alpha 2
20	N10	GUCY2D	0.997669	0.852448	0.0888959	0.10269	-1.31943	guanylate cyclase 2D, retinal
9	M11	HDAC5	1.05673	0.852526	0.202762	0.334844	-0.578083	histone deacetylase 5
12	C16	GDF9	0.782138	0.852544	0.0239966	0.00871265	-4.88382	growth differentiation factor 9
5	I06	AKR7A2	1.27299	0.852591	0.0762253	0.0787468	-1.53687	aldo-keto reductase family 7, member A2 (aflatoxin aldehyde reductase)
16	L16	EVER1	0.84396	0.852667	0.0493272	0.0353921	-2.37338	transmembrane channel-like 6
12	G21	CD28	0.888753	0.852717	0.0621543	0.0545512	-1.88276	CD28 molecule
20	G24	CARKL	0.942416	0.852773	0.0691167	0.0662468	-1.6923	sedoheptulokinase
14	F18	SLC1A1	0.766764	0.852774	0.100568	0.126653	-1.16305	solute carrier family 1 (neuronal/epithelial high affinity glutamate transporter, system Xag), member 1
10	M07	NSPC1	0.846794	0.85286	0.0564301	0.0456932	-2.07122	polycomb group ring finger 1
1	A20	CDC5L	0.830688	0.852932	0.101038	0.127847	-1.15606	CDC5 cell division cycle 5-like (S. pombe)
8	A10	N4BP2	0.740476	0.85309	0.15652	0.245523	-0.745266	NEDD4 binding protein 2
11	P06	ANGPT1	1.03	0.853298	0.0764805	0.0798896	-1.5225	angiopoietin 1
6	B06	PTGIS	0.897692	0.853369	0.0356941	0.0191859	-3.2602	prostaglandin I2 (prostacyclin) synthase
15	H15	AP1GBP1	1.49407	0.853373	0.0688477	0.0662688	-1.69019	AP1 gamma subunit binding protein 1
5	H08	ESD	0.960389	0.8534	0.0826033	0.0915313	-1.40841	esterase D/formylglutathione hydrolase
1	I10	CIDEA	0.982214	0.853518	0.214358	0.358189	-0.542181	cell death-inducing DFFA-like effector a
1	A23	ADD2	0.858932	0.853524	0.0836824	0.0937474	-1.38877	adducin 2 (beta)
18	L10	MTR	0.964887	0.853525	0.00693423	0.000746212	-16.7595	5-methyltetrahydrofolate-homocysteine methyltransferase
14	D05	AQP1	1.074	0.853607	0.073084	0.0739762	-1.58903	aquaporin 1 (Colton blood group)
4	D07	PLAGL2	1.16582	0.853741	0.0172103	0.00458373	-6.74002	pleiomorphic adenoma gene-like 2
8	H10	TUBA2	1.56202	0.853874	0.0785042	0.0842306	-1.47591	tubulin, alpha 3c
19	K18	SOX3	1.00871	0.853969	0.0674587	0.0643426	-1.71617	SRY (sex determining region Y)-box 3
1	N22	L1CAM	1.21286	0.854017	0.121435	0.172764	-0.952959	L1 cell adhesion molecule
21	D22	PRKAA1	0.803844	0.854067	0.145578	0.224649	-0.794573	protein kinase AMP-activated catalytic subunit alpha 1
13	K14	NOTCH2	0.955571	0.854199	0.160078	0.255392	-0.721777	Notch homolog 2 (Drosophila)
10	A21	TNFAIP3	0.848306	0.85439	0.10589	0.140154	-1.08932	tumor necrosis factor, alpha-induced protein 3
5	P19	DEGS	0.952213	0.854465	0.111698	0.152636	-1.03201	degenerative spermatocyte homolog 1, lipid desaturase (Drosophila)
17	G24	HAND2	0.848562	0.85447	0.0558013	0.0456762	-2.0657	heart and neural crest derivatives expressed 2
18	G08	NUDT2	0.804274	0.854501	0.0241247	0.00903992	-4.77676	nudix (nucleoside diphosphate linked moiety X)-type motif 2
22	O11	STK35	0.770073	0.85454	0.165367	0.267085	-0.696629	serine/threonine kinase 35
18	H15	PIWIL2	1.05939	0.854592	0.0586958	0.0502553	-1.96176	piwi-like 2 (Drosophila)
18	D21	PGAM2	0.849195	0.854633	0.0178769	0.00500333	-6.43886	phosphoglycerate mutase 2 (muscle)
21	I10	CSNK1A1L	0.947106	0.854759	0.118537	0.167838	-0.969994	casein kinase 1 alpha 1 like
21	B23	NPR1	0.787527	0.854789	0.0670775	0.0643389	-1.71369	natriuretic peptide receptor 1
10	D16	KIF5B	0.975453	0.85484	0.047789	0.0342808	-2.4043	kinesin family member 5B
10	P19	HCRTR1	0.784183	0.854904	0.0987667	0.125929	-1.16269	hypocretin (orexin) receptor 1
11	E21	PPP2R5E	0.810055	0.854937	0.00526167	0.000438258	-21.8185	protein phosphatase 2, regulatory subunit B', epsilon isoform
10	K10	FBXL6	1.31566	0.855168	0.0455501	0.031425	-2.51527	F-box and leucine-rich repeat protein 6
20	L18	GRK7	1.01925	0.855175	0.0676515	0.0656538	-1.69344	G protein-coupled receptor kinase 7
21	L22	PRPSAP1	0.816843	0.855189	0.057442	0.0486532	-1.99418	phosphoribosyl pyrophosphate synthetase associated protein 1
2	P07	S100A13	0.774639	0.855312	0.093324	0.115201	-1.22613	S100 calcium binding protein A13
20	P05	EPHA3	0.861703	0.855378	0.139474	0.214339	-0.819944	EPH receptor A3
21	A19	IKBKE	0.758211	0.855549	0.138029	0.211573	-0.827291	inhibitor of nuclear factor kappa B kinase subunit epsilon
19	E07	RP1	0.853025	0.855615	0.160814	0.260175	-0.709665	retinitis pigmentosa 1 (autosomal dominant)
17	F10	LIPE	0.939678	0.855659	0.0403505	0.0250736	-2.82724	lipase, hormone-sensitive
17	K21	GAS1	1.06516	0.855695	0.0728143	0.0753959	-1.56624	growth arrest-specific 1
4	C11	HOXD13	1.11004	0.855695	0.0502503	0.0381235	-2.26952	homeobox D13
1	H23	FLJ10511	1.07021	0.8557	0.0967782	0.122897	-1.17836	armadillo repeat containing 1
4	J15	RFXAP	0.888171	0.855701	0.0942896	0.117717	-1.20945	regulatory factor X-associated protein
20	L05	DUSP22	0.767765	0.855802	0.0252908	0.0100987	-4.50509	dual specificity phosphatase 22
1	G20	CFL1	0.764481	0.855886	0.125992	0.186089	-0.903654	cofilin 1 (non-muscle)
18	D12	PTBP1	1.16285	0.855912	0.146713	0.231038	-0.775849	polypyrimidine tract binding protein 1
19	F21	PTTG1IP	0.995038	0.855955	0.026039	0.0107178	-4.36976	pituitary tumor-transforming 1 interacting protein
12	M08	IL11	0.731363	0.856079	0.0413661	0.0264497	-2.74766	interleukin 11
9	C10	BIRC6	1.41525	0.856176	0.128965	0.193138	-0.880569	baculoviral IAP repeat-containing 6
10	C16	PML	0.818754	0.856237	0.0810681	0.0916555	-1.40009	promyelocytic leukemia
15	H13	ANXA9	1.37933	0.856252	0.0343048	0.0184598	-3.30821	annexin A9
15	F24	BCL3	0.948918	0.856371	0.0753553	0.0807904	-1.50445	B-cell CLL/lymphoma 3
4	N23	SOX15	0.786044	0.856395	0.0482556	0.0356386	-2.34884	SRY (sex determining region Y)-box 15
6	F08	SET7	0.957171	0.856466	0.0601655	0.0538788	-1.88269	SET domain containing (lysine methyltransferase) 7
13	C16	SORCS3	0.704398	0.856474	0.00904871	0.0013223	-12.5173	sortilin-related VPS10 domain containing receptor 3
16	H07	CACNA1G	1.05542	0.856535	0.0799208	0.0897381	-1.41645	calcium channel, voltage-dependent, T type, alpha 1G subunit
16	B10	DLEU2	0.861913	0.856585	0.0687585	0.0688061	-1.64568	deleted in lymphocytic leukemia 2 (non-protein coding)
17	P08	MATP	0.936439	0.856627	0.106263	0.144459	-1.06446	solute carrier family 45, member 2
4	P10	TIEG	0.785434	0.856708	0.0387954	0.0235735	-2.91353	Kruppel-like factor 10
13	H16	ACTL7B	0.830736	0.856728	0.0524669	0.0419115	-2.15396	actin-like 7B
2	N07	RNPS1	0.772068	0.856732	0.14695	0.233345	-0.769017	RNA binding protein S1, serine-rich domain
20	M08	CDK5R1	1.23799	0.856741	0.0262025	0.0109681	-4.31248	cyclin dependent kinase 5 regulatory subunit 1
15	F14	BCL2L1	1.2157	0.856802	0.107699	0.147848	-1.04864	BCL2-like 1
6	J23	PLCB3	0.77574	0.856992	0.0256533	0.0105566	-4.39503	phospholipase C, beta 3 (phosphatidylinositol-specific)
20	C18	BUB1	1.02442	0.857032	0.0463734	0.0333272	-2.43042	BUB1 mitotic checkpoint serine/threonine kinase
9	D09	ARMET	0.957754	0.857057	0.117484	0.169644	-0.959124	arginine-rich, mutated in early stage tumors
19	D21	TAGLN	0.9809	0.857061	0.106259	0.145148	-1.06041	transgelin
22	A24	TEX14	1.09709	0.857064	0.107337	0.147491	-1.04973	testis expressed 14, intercellular bridge forming factor
7	D06	CPS1	1.14233	0.857163	0.0814492	0.0934415	-1.38217	carbamoyl-phosphate synthetase 1, mitochondrial
3	B23	CBFB	0.818794	0.857212	0.0157229	0.0040173	-7.15693	core-binding factor, beta subunit
21	I15	LATS1	1.04259	0.857314	0.135815	0.21042	-0.827778	large tumor suppressor kinase 1
13	A05	NOV	0.765989	0.857372	0.0456551	0.0324985	-2.46123	nephroblastoma overexpressed gene
15	M08	ACTR2	0.891877	0.857462	0.00576681	0.000545175	-19.4695	ARP2 actin-related protein 2 homolog (yeast)
5	D19	CDC23	0.963672	0.857515	0.103927	0.140821	-1.07984	cell division cycle 23 homolog (S. cerevisiae)
2	C12	PAP	0.952871	0.857515	0.141005	0.222181	-0.79589	regenerating islet-derived 3 alpha
14	J10	SLC4A4	1.09898	0.857616	0.0138013	0.00311718	-8.12412	solute carrier family 4, sodium bicarbonate cotransporter, member 4
20	D11	CSNK1G3	0.982241	0.857642	0.138382	0.216726	-0.810059	casein kinase 1 gamma 3
21	B09	NME1	0.70504	0.857645	0.0219405	0.00782542	-5.10899	NME/NM23 nucleoside diphosphate kinase 1
13	J19	REA	0.840275	0.857677	0.119156	0.174453	-0.94047	prohibitin 2
5	N17	CYP27A1	0.847799	0.857816	0.059694	0.0540356	-1.87496	cytochrome P450, family 27, subfamily A, polypeptide 1
14	L06	SLC7A9	0.774084	0.857884	0.0898453	0.1114	-1.24498	solute carrier family 7 (cationic amino acid transporter, y+ system), member 9
2	J16	SP100	0.979833	0.857922	0.0796141	0.0906583	-1.40449	SP100 nuclear antigen
11	N16	AGRP	0.682231	0.857939	0.0399144	0.0253191	-2.801	agouti related protein homolog (mouse)
9	C24	PME-1	1.09446	0.857945	0.129158	0.197069	-0.865558	protein phosphatase methylesterase 1
17	G12	H19	0.982068	0.857986	0.0326831	0.0172007	-3.41929	H19, imprinted maternally expressed transcript (non-protein coding)
17	N20	MAML1	0.899683	0.858	0.0718483	0.0757657	-1.55521	mastermind-like 1 (Drosophila)
12	O15	DBI	0.765931	0.858131	0.149771	0.242555	-0.745192	diazepam binding inhibitor (GABA receptor modulator, acyl-Coenzyme A binding protein)
8	C05	GBP2	1.06663	0.858293	0.0658359	0.0650109	-1.69279	guanylate binding protein 2, interferon-inducible
17	P24	MED8	0.95531	0.85836	0.0973558	0.127946	-1.14404	mediator complex subunit 8
20	J18	GCK	1.20325	0.858422	0.166925	0.279577	-0.666868	glucokinase
5	C22	ADAM29	0.698324	0.858463	0.0764457	0.0850226	-1.45562	ADAM metallopeptidase domain 29
19	K24	SPAG6	0.992132	0.858483	0.139812	0.221664	-0.795762	sperm associated antigen 6
5	L24	FOLH1	0.682874	0.858511	0.114105	0.164805	-0.974785	folate hydrolase (prostate-specific membrane antigen) 1
16	K22	DAZ2	0.965164	0.858517	0.0606854	0.0562048	-1.83277	deleted in azoospermia 2
12	K10	IFNGR1	0.855135	0.858529	0.0503129	0.0396688	-2.21036	interferon gamma receptor 1
16	C06	COX17	0.908299	0.85871	0.0898177	0.112436	-1.23616	COX17 cytochrome c oxidase assembly homolog (S. cerevisiae)
6	C19	GNG10	0.863677	0.858721	0.0263921	0.0114333	-4.2065	guanine nucleotide binding protein (G protein), gamma 10
12	O23	CORT	0.952823	0.858758	0.16334	0.272913	-0.67945	cortistatin
14	F08	SLC12A6	0.884797	0.858778	0.132787	0.206801	-0.835633	solute carrier family 12 (potassium/chloride transporters), member 6
21	O12	NEK11	0.802669	0.858791	0.0996773	0.133601	-1.11307	NIMA related kinase 11
20	F07	DCAMKL1	1.10058	0.858798	0.0713302	0.0755501	-1.55532	doublecortin like kinase 1
17	L22	MAB21L1	0.737942	0.858832	0.132158	0.205518	-0.839204	mab-21-like 1 (C. elegans)
16	L08	ETV1	0.863031	0.858913	0.110959	0.158547	-0.998803	ets variant 1
21	O15	MAP3K12	0.79693	0.859014	0.0657632	0.0654823	-1.6837	mitogen-activated protein kinase kinase kinase 12
20	N19	RAPGEF3	0.840575	0.859144	0.0682323	0.0700942	-1.62086	Rap guanine nucleotide exchange factor 3
10	J21	TRAF3	0.997858	0.859331	0.035164	0.0202005	-3.13981	TNF receptor-associated factor 3
2	L13	RFC2	0.825552	0.859343	0.0612128	0.0577191	-1.80348	replication factor C (activator 1) 2, 40kDa
1	C22	CDH2	1.06232	0.859409	0.0297616	0.0146109	-3.70714	cadherin 2, type 1, N-cadherin (neuronal)
21	K18	MPP2	0.847819	0.859481	0.132625	0.20791	-0.831357	membrane palmitoylated protein 2
3	K17	ZBTB33	0.936598	0.859483	0.0936924	0.12172	-1.17679	zinc finger and BTB domain containing 33
7	P14	FBXO24	0.99651	0.859708	0.107598	0.152465	-1.02262	F-box protein 24
9	P24	CD79B	0.816291	0.859711	0.0875796	0.109064	-1.25633	CD79b molecule, immunoglobulin-associated beta
12	O24	IL1B	0.948265	0.859795	0.0312735	0.0161832	-3.51556	interleukin 1, beta
17	I07	FMO3	1.02178	0.859834	0.089555	0.113392	-1.22724	flavin containing monooxygenase 3
16	M06	DAZAP2	0.909417	0.859863	0.0275451	0.0126348	-3.98896	DAZ associated protein 2
14	K10	THBS4	1.25837	0.85989	0.107543	0.152653	-1.02145	thrombospondin 4
7	B19	TOP1	0.856612	0.859989	0.0521544	0.0432725	-2.10433	topoisomerase (DNA) I
18	I19	HTN3	0.852282	0.85999	0.113377	0.165844	-0.968003	histatin 3
1	J09	FLNB	1.18566	0.86002	0.159004	0.2668	-0.690045	filamin B, beta (actin binding protein 278)
4	A13	HOXC11	0.847171	0.860085	0.0718753	0.0778333	-1.52562	homeobox C11
5	G15	ZNF33A	0.889063	0.860133	0.0990485	0.134298	-1.10659	zinc finger protein 33A
15	B15	ALAD	0.918085	0.860135	0.0118444	0.00238196	-9.25365	aminolevulinate, delta-, dehydratase
3	A06	GCKR	0.836436	0.860148	0.0573578	0.0517551	-1.91066	glucokinase (hexokinase 4) regulator
7	C21	UMPS	1.14642	0.860159	0.0440049	0.0314582	-2.49018	uridine monophosphate synthetase
20	H09	DGKZ	1.78573	0.860235	0.0258911	0.0112463	-4.22941	diacylglycerol kinase zeta
10	I05	USP42	1.48899	0.860374	0.0349236	0.0202233	-3.13155	ubiquitin specific peptidase 42
15	I13	KCNC2	1.34644	0.860572	0.0255567	0.0110145	-4.27158	potassium voltage-gated channel, Shaw-related subfamily, member 2
7	H20	DNASE1	0.938093	0.860581	0.0128285	0.00281032	-8.50901	deoxyribonuclease I
13	C23	TRAP1	0.70267	0.860804	0.102814	0.143674	-1.05954	TNF receptor-associated protein 1
4	A21	HOXC6	0.966511	0.860844	0.107379	0.153927	-1.01411	homeobox C6
21	J06	PRKCQ	0.927608	0.860944	0.0728552	0.0805936	-1.4933	protein kinase C theta
6	F21	PDHA2	0.778244	0.860961	0.0898656	0.115598	-1.21045	pyruvate dehydrogenase (lipoamide) alpha 2
10	K08	FBXL5	1.29669	0.860963	0.00273736	0.000129181	-39.7376	F-box and leucine-rich repeat protein 5
12	E14	GNRH2	0.924523	0.860973	0.117583	0.177134	-0.925017	gonadotropin-releasing hormone 2
3	L20	HEYL	0.824194	0.861074	0.0945593	0.125912	-1.14918	hairy/enhancer-of-split related with YRPW motif-like
12	B07	IL1F6	0.756244	0.861171	0.0376121	0.0236038	-2.88652	interleukin 1 family, member 6 (epsilon)
9	F19	RALGPS2	0.940511	0.861301	0.129282	0.204244	-0.838775	Ral GEF with PH domain and SH3 binding motif 2
16	H22	CTTN	0.907321	0.86137	0.111153	0.163342	-0.974962	cortactin
1	G22	CGGBP1	0.869042	0.86153	0.0739262	0.0833078	-1.46375	CGG triplet repeat binding protein 1
13	F19	OGFR	0.729786	0.861711	0.11511	0.172936	-0.938475	opioid growth factor receptor
3	P06	HOXA13	0.981962	0.861719	0.0524436	0.0447507	-2.05974	homeobox A13
15	H12	BHD	1.07577	0.861901	0.0266712	0.0122059	-4.04326	folliculin
7	E14	CA12	1.34846	0.86196	0.0608723	0.0591292	-1.77058	carbonic anhydrase XII
15	P13	ASL	1.00618	0.861966	0.0421943	0.0297633	-2.55421	argininosuccinate lyase
16	A14	COL15A1	0.897122	0.861986	0.12678	0.200014	-0.84992	collagen, type XV, alpha 1
2	N20	TCEB2	0.968152	0.862056	0.117666	0.17941	-0.915157	transcription elongation factor B (SIII), polypeptide 2 (18kDa, elongin B)
18	C09	IFNA7	1.14306	0.862075	0.00617473	0.000667412	-17.4363	interferon, alpha 7
18	P05	PRG1	0.966885	0.862111	0.0790809	0.094374	-1.36099	serglycin
8	I18	POLH	1.25833	0.862386	0.116889	0.178279	-0.918417	polymerase (DNA directed), eta
11	F09	MS4A7	0.806124	0.862516	0.111061	0.165226	-0.965449	membrane-spanning 4-domains, subfamily A, member 7
21	H17	PCTK1	1.05372	0.862596	0.11885	0.183172	-0.901498	cyclin dependent kinase 16
12	E24	HAMP	0.885334	0.862654	0.0668477	0.0706917	-1.60193	hepcidin antimicrobial peptide
18	D13	PEX3	0.908221	0.862683	0.0440704	0.0326612	-2.42921	peroxisomal biogenesis factor 3
3	O17	FARP1	0.813393	0.862696	0.0891186	0.116411	-1.20113	FERM, RhoGEF (ARHGEF) and pleckstrin domain protein 1 (chondrocyte-derived)
19	L05	RABL4	0.88138	0.862756	0.0991241	0.138623	-1.07928	RAB, member of RAS oncogene family-like 4
10	N13	SSR2	0.796073	0.8629	0.0680607	0.0732377	-1.56977	signal sequence receptor, beta (translocon-associated protein beta)
9	E12	SERPINE1	1.25392	0.862909	0.0646231	0.0667394	-1.65313	serpin peptidase inhibitor, clade E (nexin, plasminogen activator inhibitor type 1), member 1
7	C20	BRIP1	0.906001	0.862966	0.123809	0.195273	-0.862405	BRCA1 interacting protein C-terminal helicase 1
21	O23	MAP3K3	0.800525	0.863071	0.0960277	0.132197	-1.11081	mitogen-activated protein kinase kinase kinase 3
7	C16	BIRC1	1.06866	0.863145	0.0266037	0.0123632	-4.00673	NLR family, apoptosis inhibitory protein
20	F12	FLJ23074	0.837155	0.863148	0.0258281	0.0116657	-4.12694	mitogen-activated protein kinase kinase kinase 19
20	P13	EPHA8	0.993565	0.863229	0.057259	0.0537551	-1.86014	EPH receptor A8
15	B16	B2M	0.895034	0.863257	0.0821415	0.102176	-1.29633	beta-2-microglobulin
14	N16	TRPV4	0.928795	0.86326	0.136873	0.225704	-0.777944	transient receptor potential cation channel, subfamily V, member 4
12	N18	FGF21	0.688375	0.863348	0.0489997	0.0402862	-2.17126	fibroblast growth factor 21
1	B24	HNT	0.951492	0.863411	0.0741415	0.0857667	-1.43413	neurotrimin
18	L05	PMAIP1	0.921359	0.86342	0.137636	0.227797	-0.772467	phorbol-12-myristate-13-acetate-induced protein 1
5	N23	CYP7B1	0.636332	0.863496	0.131989	0.215123	-0.80494	cytochrome P450, family 7, subfamily B, polypeptide 1
8	J22	ATP11B	0.902977	0.863525	0.0804037	0.0988414	-1.32101	ATPase, class VI, type 11B
11	P17	SH2D1A	0.77461	0.863587	0.166885	0.292498	-0.636083	SH2 domain protein 1A
21	A14	MAP3K8	0.821959	0.863639	0.0507603	0.0432172	-2.09023	mitogen-activated protein kinase kinase kinase 8
11	I17	PTPN3	0.885924	0.863743	0.0531457	0.0471526	-1.99445	protein tyrosine phosphatase, non-receptor type 3
20	O22	CDKN2D	0.814506	0.863855	0.0825191	0.103748	-1.28315	cyclin dependent kinase inhibitor 2D
16	K06	DAAM1	1.15553	0.863865	0.0294499	0.0152435	-3.59507	dishevelled associated activator of morphogenesis 1
8	K09	MCM7	1.2056	0.863875	0.116831	0.181063	-0.906136	minichromosome maintenance complex component 7
5	I19	HTATSF1	0.97056	0.864191	0.117539	0.183331	-0.89798	HIV-1 Tat specific factor 1
13	P23	TNFRSF25	1.38085	0.864192	0.038405	0.0256358	-2.74828	tumor necrosis factor receptor superfamily, member 25
5	J13	CTH	0.819218	0.864246	0.064675	0.0680267	-1.63114	cystathionase (cystathionine gamma-lyase)
15	O08	ADH4	1.02497	0.864262	0.054466	0.0497022	-1.93657	alcohol dehydrogenase 4 (class II), pi polypeptide
20	A23	CHUK	1.14754	0.86427	0.0733654	0.0851364	-1.43759	conserved helix-loop-helix ubiquitous kinase
6	E20	LSS	0.834487	0.864354	0.129478	0.211257	-0.813922	lanosterol synthase (2,3-oxidosqualene-lanosterol cyclase)
22	E05	RPS6KA5	0.909199	0.864379	0.100853	0.145225	-1.04469	ribosomal protein S6 kinase A5
19	E08	SHC2	0.744001	0.86447	0.0960007	0.13435	-1.09655	SHC (Src homology 2 domain containing) transforming protein 2
5	D21	CES1	1.06461	0.864488	0.115943	0.180226	-0.907781	carboxylesterase 1 (monocyte/macrophage serine esterase 1)
21	H20	PRKCL2	0.851898	0.864498	0.0798968	0.0989823	-1.31721	protein kinase N2
5	D07	CASP14	1.26636	0.864551	0.13166	0.216713	-0.798937	caspase 14, apoptosis-related cysteine peptidase
22	A07	RET	0.898602	0.864552	0.0163355	0.00481343	-6.43918	ret proto-oncogene
18	P10	NCOA7	0.953445	0.86468	0.0888323	0.118624	-1.18267	nuclear receptor coactivator 7
4	F08	TAF7L	0.898404	0.864748	0.07429	0.0875591	-1.41327	TAF7-like RNA polymerase II, TATA box binding protein (TBP)-associated factor, 50kDa
16	A06	CNTN6	0.800368	0.864844	0.0867101	0.114175	-1.20973	contactin 6
6	B19	PYCR2	0.829663	0.864863	0.127302	0.207348	-0.823837	pyrroline-5-carboxylate reductase family, member 2
20	G20	CARD14	0.901148	0.864882	0.0681799	0.0753989	-1.53795	caspase recruitment domain family member 14
12	A07	BDNF	0.798535	0.864994	0.106377	0.15901	-0.984664	brain-derived neurotrophic factor
21	J19	PFKFB1	1.09313	0.865036	0.115099	0.179351	-0.909681	6-phosphofructo-2-kinase/fructose-2,6-biphosphatase 1
7	P11	VPS52	1.05781	0.865102	0.115227	0.17978	-0.908098	vacuolar protein sorting 52 homolog (S. cerevisiae)
21	H11	PASK	1.56033	0.865153	0.0650243	0.0695221	-1.60842	PAS domain containing serine/threonine kinase
18	F21	PIAS1	0.88116	0.865165	0.0501961	0.0432235	-2.08332	protein inhibitor of activated STAT, 1
13	K05	CHRNB3	0.694183	0.865206	0.0237777	0.0102138	-4.39627	cholinergic receptor, nicotinic, beta 3
11	C08	EBP	0.998613	0.865209	0.0519022	0.0460368	-2.01398	emopamil binding protein (sterol isomerase)
17	F17	ISL1	1.06579	0.86521	0.145671	0.250182	-0.717574	ISL LIM homeobox 1
11	H23	OSMR	0.75941	0.865239	0.0976833	0.139429	-1.06978	oncostatin M receptor
5	J14	FDXR	0.768105	0.865403	0.0674067	0.0743923	-1.54787	ferredoxin reductase
20	L20	GSG2	0.949636	0.865468	0.0458006	0.03653	-2.27664	germ cell associated 2, haspin
13	A12	LRP1	0.870996	0.865473	0.0994949	0.143973	-1.04796	low density lipoprotein-related protein 1 (alpha-2-macroglobulin receptor)
10	C07	UCHL5	1.07655	0.865539	0.128521	0.21166	-0.810768	ubiquitin carboxyl-terminal hydrolase L5
10	O07	FBXO32	0.683978	0.86576	0.0775533	0.0955713	-1.34075	F-box protein 32
12	A21	BMP7	1.04519	0.865812	0.0777398	0.0960312	-1.33687	bone morphogenetic protein 7
11	E11	PPP2R1B	0.750762	0.86587	0.0483914	0.0407533	-2.14645	protein phosphatase 2 (formerly 2A), regulatory subunit A, beta isoform
2	K19	MYL9	1.00981	0.86592	0.0441573	0.0343043	-2.35113	myosin, light chain 9, regulatory
18	J17	PLP1	1.11454	0.865922	0.0759604	0.0923994	-1.36673	proteolipid protein 1
21	K13	PRPS1L1	1.24511	0.865952	0.212108	0.387915	-0.489314	phosphoribosyl pyrophosphate synthetase 1-like 1
2	M11	NALP14	1.03905	0.866006	0.0968314	0.138747	-1.07128	NLR family, pyrin domain containing 14
20	L09	DUSP5	0.780458	0.866023	0.0384944	0.0264316	-2.69432	dual specificity phosphatase 5
16	N07	CCND3	0.928558	0.866045	0.07377	0.0879597	-1.40564	cyclin D3
17	J18	LRMP	1.1179	0.866078	0.0930649	0.130251	-1.11386	lymphoid-restricted membrane protein
13	L14	COL16A1	0.817591	0.866176	0.0528345	0.0482297	-1.96014	collagen, type XVI, alpha 1
21	M22	MYO3B	0.766577	0.86632	0.0310261	0.0174861	-3.33329	myosin IIIB
8	G10	PIN1	1.52579	0.866355	0.10313	0.153934	-1.00247	peptidylprolyl cis/trans isomerase, NIMA-interacting 1
19	M20	SPRY3	0.922932	0.866458	0.0909534	0.126046	-1.13554	sprouty homolog 3 (Drosophila)
5	I14	ALDH1A3	0.818896	0.866553	0.0773876	0.0961967	-1.33337	aldehyde dehydrogenase 1 family, member A3
10	O09	LMO7	1.036	0.86682	0.105265	0.159778	-0.977717	LIM domain 7
8	F22	PTPN2	1.05221	0.866998	0.0693497	0.0799135	-1.48149	protein tyrosine phosphatase, non-receptor type 2
16	A17	CD2AP	0.768862	0.867108	0.0335229	0.0205593	-3.06152	CD2-associated protein
16	D12	DRAP1	1.07938	0.867142	0.164142	0.295984	-0.625049	DR1-associated protein 1 (negative cofactor 2 alpha)
13	L15	SLAMF1	0.842904	0.867169	0.106506	0.16335	-0.963045	signaling lymphocytic activation molecule family member 1
21	C13	IRAK1	0.77757	0.867239	0.121232	0.198308	-0.845485	interleukin 1 receptor associated kinase 1
6	I20	MGEA5	0.86099	0.867491	0.0659294	0.0735319	-1.55087	meningioma expressed antigen 5 (hyaluronidase)
7	O23	RHOB	1.0198	0.8675	0.0687635	0.0792508	-1.48683	ras homolog gene family, member B
15	C09	CACNA1F	0.950092	0.867557	0.104332	0.15895	-0.979402	calcium channel, voltage-dependent, L type, alpha 1F subunit
8	N05	SUOX	0.852613	0.867591	0.0311292	0.0179297	-3.28144	sulfite oxidase
19	J23	RABAC1	0.98577	0.867724	0.136175	0.234508	-0.749147	Rab acceptor 1 (prenylated)
13	O11	GLRA2	1.40737	0.86788	0.120169	0.197173	-0.847634	glycine receptor, alpha 2
16	L15	CCNB1	0.736447	0.868063	0.00336463	0.00021671	-30.2191	cyclin B1
4	B23	PKNOX1	0.720783	0.868118	0.015659	0.00466646	-6.48964	PBX/knotted 1 homeobox 1
8	F12	K-ALPHA-1	0.93885	0.868153	0.0737807	0.0904436	-1.37687	tubulin, alpha 1b
18	L17	POM121L1	1.10171	0.868162	0.0983072	0.145853	-1.03327	POM121 membrane glycoprotein-like 1 (rat) pseudogene
21	E19	KDR	0.851691	0.868187	0.106964	0.166379	-0.949403	kinase insert domain receptor
20	O07	ARK5	0.984977	0.868189	0.11458	0.184526	-0.886278	NUAK family kinase 1
7	B13	TNNT2	0.805705	0.868227	0.0457296	0.0378778	-2.21984	troponin T type 2 (cardiac)
15	J07	LPAL2	1.25776	0.868248	0.0115278	0.00254215	-8.80401	lipoprotein, Lp(a)-like 2
20	D23	DAPK2	0.754009	0.868261	0.0949446	0.138146	-1.06882	death associated protein kinase 2
7	I11	ADAM17	1.42098	0.868479	0.103631	0.15901	-0.97713	ADAM metallopeptidase domain 17
21	H09	PAPSS2	1.44451	0.86859	0.161599	0.294331	-0.625927	3'-phosphoadenosine 5'-phosphosulfate synthase 2
16	B22	DNAJA4	0.711368	0.868742	0.100581	0.152256	-1.00414	DnaJ (Hsp40) homolog, subfamily A, member 4
6	A05	GART	0.723894	0.868784	0.0337727	0.0213763	-2.98927	phosphoribosylglycinamide formyltransferase, phosphoribosylglycinamide synthetase, phosphoribosylaminoimidazole synthetase
17	O13	GIOT-1	0.887854	0.868796	0.0632116	0.069412	-1.59691	zinc finger protein 461
6	C17	GMPR2	0.89073	0.868992	0.0826433	0.110995	-1.21907	guanosine monophosphate reductase 2
14	L22	TRPC1	0.789178	0.869055	0.121369	0.202605	-0.829571	transient receptor potential cation channel, subfamily C, member 1
1	J18	IRLB	1.23785	0.869059	0.0691352	0.0816975	-1.45628	DENN/MADD domain containing 4A
20	J10	GAK	1.49054	0.869274	0.00915277	0.00163004	-10.9765	cyclin G associated kinase
5	H24	F12	0.750402	0.869331	0.0377885	0.0267635	-2.6571	coagulation factor XII (Hageman factor)
3	I12	TSC2	1.01444	0.869396	0.0670457	0.0777383	-1.49664	tuberous sclerosis 2
16	G12	CSRP3	0.942809	0.869495	0.0468815	0.0404252	-2.13825	cysteine and glycine-rich protein 3 (cardiac LIM protein)
21	D15	NTRK3	0.99115	0.869496	0.112888	0.183187	-0.887986	neurotrophic receptor tyrosine kinase 3
18	A11	MESDC1	0.829096	0.869549	0.0653273	0.074386	-1.53367	mesoderm development candidate 1
14	J22	SLC6A8	0.863062	0.869599	0.0148676	0.00430518	-6.73543	solute carrier family 6 (neurotransmitter transporter, creatine), member 8
4	F18	TBR1	0.726883	0.869629	0.0419018	0.0327514	-2.38916	T-box, brain, 1
22	N15	RAD17	1.05067	0.86967	0.0473447	0.0412827	-2.11364	RAD17 checkpoint clamp loader component
15	I12	C16ORF7	1.52968	0.869841	0.0744652	0.0939762	-1.34154	chromosome 16 open reading frame 7
9	E22	ADAM10	0.765114	0.869963	0.0770122	0.09973	-1.29559	ADAM metallopeptidase domain 10
10	J18	EPM2A	1.23792	0.870092	0.0691436	0.0828626	-1.44116	epilepsy, progressive myoclonus type 2A, Lafora disease (laforin)
12	M20	IL15RA	0.85944	0.87016	0.133374	0.233811	-0.74662	interleukin 15 receptor, alpha
16	K10	DAB2	0.974106	0.870163	0.071908	0.0888316	-1.38477	disabled homolog 2, mitogen-responsive phosphoprotein (Drosophila)
22	P09	RPA3	0.882284	0.870172	0.0452094	0.0381237	-2.20236	replication protein A3
17	C10	GOLGB1	0.805962	0.870218	0.0347131	0.0230266	-2.86697	golgin B1, golgi integral membrane protein
13	F17	NTS	0.744583	0.870257	0.053956	0.0530985	-1.84378	neurotensin
4	D16	TAF4B	0.923546	0.870534	0.0345793	0.0229633	-2.86893	TAF4b RNA polymerase II, TATA box binding protein (TBP)-associated factor, 105kDa
19	D07	TACC2	0.768822	0.870618	0.0989377	0.151761	-1.00186	transforming, acidic coiled-coil containing protein 2
21	E16	MAPK9	0.913987	0.870775	0.0650516	0.0750799	-1.52133	mitogen-activated protein kinase 9
18	E11	HP	1.04674	0.870804	0.0167426	0.00555136	-5.90918	haptoglobin
7	F22	DDX11	0.852818	0.870828	0.076952	0.10074	-1.28536	DEAD/H (Asp-Glu-Ala-Asp/His) box polypeptide 11 (CHL1-like helicase homolog, S. cerevisiae)
17	I09	FMR2	1.4066	0.87088	0.138699	0.248193	-0.712767	AF4/FMR2 family, member 2
17	C15	CCNJ	0.832649	0.870887	0.0450518	0.0382703	-2.19419	cyclin J
20	B10	ERBB4	1.10004	0.870932	0.107869	0.17399	-0.916001	erb-b2 receptor tyrosine kinase 4
17	G13	FLJ22635	1.11684	0.870945	0.0619615	0.0689813	-1.59445	ATH1, acid trehalase-like 1 (yeast)
12	K09	CGA	0.955102	0.870976	0.0464162	0.0405347	-2.12778	glycoprotein hormones, alpha polypeptide
3	I05	ZNF160	1.34761	0.870994	0.0466022	0.0408512	-2.1189	zinc finger protein 160
19	L21	RAMP	0.809274	0.871013	0.0518774	0.0499163	-1.90307	denticleless homolog (Drosophila)
9	C15	RAB6A	0.970583	0.871089	0.0395568	0.0299818	-2.4939	RAB6A, member RAS oncogene family
20	A13	CHEK1	0.891039	0.871184	0.0395694	0.0300424	-2.4907	checkpoint kinase 1
2	E21	MKI67	0.752966	0.871222	0.0773552	0.102173	-1.27357	antigen identified by monoclonal antibody Ki-67
21	E14	MAPK8IP3	0.938533	0.871322	0.105106	0.168049	-0.936362	mitogen-activated protein kinase 8 interacting protein 3
20	F13	DDR2	1.16594	0.871456	0.0873598	0.1256	-1.12504	discoidin domain receptor tyrosine kinase 2
14	N08	TRPC6	0.878382	0.871492	0.125985	0.219309	-0.779834	transient receptor potential cation channel, subfamily C, member 6
1	P24	LIN7A	0.606366	0.871579	0.102623	0.162504	-0.956514	lin-7 homolog A (C. elegans)
17	A07	FEZ1	0.752729	0.871649	0.0721662	0.0911929	-1.35922	fasciculation and elongation protein zeta 1 (zygin I)
4	J08	TCF12	0.910941	0.871676	0.0855205	0.121622	-1.14667	transcription factor 12
18	B14	PSEN2	0.694878	0.871694	0.0171988	0.00593607	-5.70072	presenilin 2 (Alzheimer disease 4)
13	J15	PTHLH	0.858903	0.8717	0.0932351	0.139993	-1.05152	parathyroid hormone-like hormone
20	O21	AVPR1A	0.969929	0.871846	0.0296262	0.0173518	-3.30429	arginine vasopressin receptor 1A
18	C18	NOG	1.08336	0.871937	0.0254361	0.0128965	-3.845	noggin
20	F08	FLJ20574	0.898716	0.87195	0.0357186	0.024969	-2.73777	unc-51 like kinase 4
7	F16	DBT	1.21174	0.871998	0.0743626	0.096492	-1.31439	dihydrolipoamide branched chain transacylase E2
17	G15	ZNF533	0.969112	0.872	0.146387	0.269109	-0.667679	zinc finger protein 385B
9	C11	RAB5A	0.814291	0.872033	0.0825556	0.115239	-1.18352	RAB5A, member RAS oncogene family
19	I18	SNIP1	0.912249	0.872096	0.0965804	0.14878	-1.01101	Smad nuclear interacting protein 1
11	F24	TNFRSF8	0.750565	0.87227	0.0840589	0.119115	-1.15954	tumor necrosis factor receptor superfamily, member 8
1	C23	ANXA10	0.749152	0.87229	0.0407633	0.0323223	-2.39062	annexin A10
14	E24	NEB	0.822384	0.872303	0.0553995	0.05739	-1.7588	nebulin
10	N22	DUSP18	1.04074	0.872426	0.0524231	0.0519397	-1.8563	dual specificity phosphatase 18
20	J20	GFRA2	1.04418	0.872647	0.0186973	0.00710837	-5.19284	GDNF family receptor alpha 2
12	D12	MYD88	0.914457	0.872698	0.0671267	0.0815117	-1.44564	myeloid differentiation primary response gene (88)
12	O14	IL18	0.900085	0.872806	0.121165	0.210655	-0.800009	interleukin 18 (interferon-gamma-inducing factor)
20	G15	ADK	0.905328	0.872883	0.0247184	0.0123707	-3.91839	adenosine kinase
14	L09	KCND1	1.31316	0.872921	0.052958	0.0533028	-1.8282	potassium voltage-gated channel, Shal-related subfamily, member 1
12	J23	ITGA5	0.71104	0.872974	0.0594277	0.0658352	-1.62828	integrin, alpha 5 (fibronectin receptor, alpha polypeptide)
1	B11	DNCL2B	0.927748	0.873093	0.0795408	0.109797	-1.21505	dynein, light chain, roadblock-type 2
4	J14	TCF20	0.998904	0.873114	0.0579678	0.0630608	-1.66688	transcription factor 20 (AR1)
12	J22	FCER1G	0.789482	0.873115	0.0434379	0.036916	-2.22442	Fc fragment of IgE, high affinity I, receptor for; gamma polypeptide
4	O07	MDS1	0.750466	0.873182	0.0897019	0.134041	-1.07643	myelodysplasia syndrome 1
4	L07	SAP30	1.04424	0.873283	0.138184	0.253145	-0.698027	Sin3A-associated protein, 30kDa
7	P13	CTNNA3	0.809271	0.873286	0.00453704	0.000427068	-21.2591	catenin (cadherin-associated protein), alpha 3
17	I11	FRAT1	1.38075	0.873355	0.0373669	0.0278134	-2.57942	frequently rearranged in advanced T-cell lymphomas
19	C13	RHCE	0.856402	0.873379	0.0518254	0.0515601	-1.85933	Rh blood group, CcEe antigens
5	B09	BHMT	0.94642	0.873556	0.0584696	0.0644606	-1.64501	betaine-homocysteine methyltransferase
14	F19	CLIC4	1.18418	0.87369	0.0813034	0.114807	-1.18137	chloride intracellular channel 4
11	K15	PTPRF	0.872624	0.87369	0.104991	0.172568	-0.914832	protein tyrosine phosphatase, receptor type, F
22	O21	STK4	0.751609	0.873765	0.0551885	0.0582042	-1.73903	serine/threonine kinase 4
21	N11	PIK3C2A	0.946692	0.873799	0.0558035	0.0594243	-1.71925	phosphatidylinositol-4-phosphate 3-kinase catalytic subunit type 2 alpha
13	P07	TNF	1.01303	0.873813	0.1552	0.294386	-0.618082	tumor necrosis factor (TNF superfamily, member 2)
21	O19	MAP3K14	0.978704	0.873917	0.0320043	0.0208094	-2.99404	mitogen-activated protein kinase kinase kinase 14
16	G09	CDR2	1.20066	0.873962	0.103054	0.168308	-0.929395	cerebellar degeneration-related protein 2, 62kDa
22	K06	VRK3	0.933514	0.873966	0.0636874	0.0755906	-1.50381	vaccinia related kinase 3
6	O10	NNT	0.867891	0.874031	0.120878	0.212834	-0.791778	nicotinamide nucleotide transhydrogenase
18	I18	OR2A5	1.15444	0.874047	0.0429115	0.0365808	-2.23	olfactory receptor, family 2, subfamily A, member 5
10	I06	HERC5	1.34727	0.874068	0.0435096	0.0375626	-2.19886	hect domain and RLD 5
6	E13	APG7L	0.893051	0.874126	0.139319	0.258075	-0.686291	ATG7 autophagy related 7 homolog (S. cerevisiae)
18	N13	PRC1	0.971728	0.87428	0.116782	0.203243	-0.817412	protein regulator of cytokinesis 1
13	B23	PPARG	0.758929	0.874297	0.0803756	0.113538	-1.18745	peroxisome proliferator-activated receptor gamma
7	I13	ADAM20	1.55717	0.874324	0.079556	0.111645	-1.19935	ADAM metallopeptidase domain 20
3	D21	CITED2	0.716184	0.874325	0.056754	0.0617496	-1.68118	Cbp/p300-interacting transactivator, with Glu/Asp-rich carboxy-terminal domain, 2
9	I22	EDARADD	0.817119	0.874374	0.0668815	0.0828997	-1.42588	EDAR-associated death domain
22	F19	CDC6	1.00399	0.874484	0.128365	0.232419	-0.742067	cell division cycle 6
16	H10	EEF2	1.2374	0.874547	0.055374	0.0592311	-1.71908	eukaryotic translation elongation factor 2
3	N18	HMG20B	0.7236	0.874553	0.0766476	0.105171	-1.24187	high-mobility group 20B
3	E19	YWHAE	0.759676	0.874573	0.0714277	0.0932301	-1.33234	tyrosine 3-monooxygenase/tryptophan 5-monooxygenase activation protein, epsilon polypeptide
15	L12	BRDG1	0.890335	0.874888	0.117474	0.206389	-0.807419	signal transducing adaptor family member 1
8	J05	RRAS2	1.32354	0.874898	0.0251782	0.0132346	-3.76681	related RAS viral (r-ras) oncogene homolog 2
18	N10	NAGA	1.05836	0.874899	0.0410106	0.0340054	-2.31258	N-acetylgalactosaminidase, alpha-
7	H19	TUBA3	1.01001	0.875066	0.0695304	0.0895878	-1.3616	tubulin, alpha 1a
17	K07	G2	1.12416	0.875075	0.161121	0.311403	-0.587531	chromosome 11 open reading frame 41
13	I12	ESRRG	1.1112	0.875263	0.0907564	0.140265	-1.04099	estrogen-related receptor gamma
5	P05	DAO	1.00745	0.875311	0.0992053	0.161413	-0.951843	D-amino-acid oxidase
15	F17	ANLN	1.08245	0.875456	0.0484528	0.046928	-1.94588	anillin, actin binding protein
2	I19	MSH6	1.11634	0.875503	0.202049	0.397625	-0.466404	mutS homolog 6 (E. coli)
18	M12	PANX1	0.992917	0.875583	0.0282699	0.0167777	-3.33061	pannexin 1
20	G22	TNNI3K	1.16723	0.875591	0.113116	0.197073	-0.832317	TNNI3 interacting kinase
4	M09	LZTS1	0.871161	0.875851	0.0882727	0.135174	-1.06362	leucine zipper, putative tumor suppressor 1
3	J13	DMTF1	1.53887	0.875883	0.112869	0.197121	-0.831546	cyclin D binding myb-like transcription factor 1
5	E11	ZHX1	0.75111	0.87594	0.0702107	0.0922307	-1.33597	zinc fingers and homeoboxes 1
4	F07	POU3F4	0.686425	0.875957	0.0679914	0.087241	-1.37933	POU class 3 homeobox 4
19	O18	STAC	0.878788	0.87605	0.018898	0.00765959	-4.95762	SH3 and cysteine rich domain
10	O12	HERC1	1.1817	0.876058	0.106877	0.182338	-0.87653	hect (homologous to the E6-AP (UBE3A) carboxyl terminus) domain and RCC1 (CHC1)-like domain (RLD) 1
7	A15	UBE2V2	1.16812	0.876061	0.0894689	0.138509	-1.04705	ubiquitin-conjugating enzyme E2 variant 2
19	I13	RYR1	1.14789	0.876097	0.0256015	0.0139346	-3.65768	ryanodine receptor 1 (skeletal)
2	G23	MMAA	0.863828	0.876165	0.109601	0.189485	-0.853769	methylmalonic aciduria (cobalamin deficiency) cblA type
14	K05	TECTA	0.829931	0.876411	0.0853286	0.128881	-1.09375	tectorin alpha
19	N23	RASA4	1.11577	0.876458	0.0191478	0.00791238	-4.87166	RAS p21 protein activator 4
15	K13	KCNS1	1.29718	0.876554	0.0620695	0.0749235	-1.50131	potassium voltage-gated channel, delayed-rectifier, subfamily S, member 1
21	H08	PRKCD	1.03616	0.876607	0.0892498	0.138946	-1.0435	protein kinase C delta
20	I07	AGTR2	1.23958	0.876708	0.090065	0.141166	-1.03293	angiotensin II receptor type 2
9	O08	SRCRB4D	0.921888	0.876823	0.111623	0.196123	-0.83241	scavenger receptor cysteine rich domain containing, group B (4 domains)
10	E20	ANAPC4	1.05085	0.876836	0.0552807	0.0610658	-1.68057	anaphase promoting complex subunit 4
2	P08	TCP1	0.715645	0.876865	0.0538421	0.0582218	-1.72494	t-complex 1
20	E22	CAMK1G	1.03377	0.876878	0.123575	0.226543	-0.751455	calcium/calmodulin dependent protein kinase IG
7	O14	TM4SF4	1.11486	0.876897	0.0419361	0.0365736	-2.21391	transmembrane 4 L six family member 4
4	M17	MAF	1.23847	0.876913	0.0688884	0.0904662	-1.34749	v-maf musculoaponeurotic fibrosarcoma oncogene homolog (avian)
9	J11	OAZ2	1.37166	0.876934	0.0980883	0.161855	-0.946139	ornithine decarboxylase antizyme 2
22	G14	TTBK2	0.896717	0.87696	0.0552169	0.0610491	-1.68027	tau tubulin kinase 2
20	F09	DCK	0.786006	0.877101	0.0629104	0.077345	-1.47255	deoxycytidine kinase
10	A19	OTUB1	1.02583	0.877124	0.0729271	0.100095	-1.26998	OTU domain, ubiquitin aldehyde binding 1
17	J21	KIAA0605	1.08832	0.877331	0.0953333	0.155645	-0.969317	ADAMTS-like 2
1	K19	CALM2	0.859976	0.877356	0.0743397	0.103757	-1.24271	calmodulin 2 (phosphorylase kinase, delta)
1	M14	CTNNBIP1	0.897286	0.877394	0.099693	0.16689	-0.926295	catenin, beta interacting protein 1
5	P09	DCI	0.866339	0.87752	0.0697923	0.0933294	-1.32134	dodecenoyl-Coenzyme A delta isomerase (3,2 trans-enoyl-Coenzyme A isomerase)
2	O13	NINJ1	0.940381	0.877522	0.0945794	0.154103	-0.975028	ninjurin 1
6	D10	RRM2B	1.14105	0.877576	0.113633	0.20302	-0.811057	ribonucleotide reductase M2 B (TP53 inducible)
8	P13	TLL1	0.929595	0.87761	0.102858	0.175456	-0.895692	tolloid-like 1
9	B15	ARFGEF2	0.779253	0.877614	0.0306707	0.0202993	-3.00368	ADP-ribosylation factor guanine nucleotide-exchange factor 2 (brefeldin A-inhibited)
10	D10	KIF3A	1.14329	0.877637	0.0608345	0.0734307	-1.51398	kinesin family member 3A
14	O15	CORO1A	1.04336	0.877662	0.0675094	0.088271	-1.36392	coronin, actin binding protein, 1A
10	J24	PPP2CZ	0.988786	0.877708	0.121194	0.222621	-0.759366	protein phosphatase 1J (PP2C domain containing)
5	P20	GALT	0.875094	0.877721	0.105668	0.182915	-0.870828	galactose-1-phosphate uridylyltransferase
8	N17	TEBP	0.953127	0.877786	0.146453	0.285226	-0.627872	prostaglandin E synthase 3 (cytosolic)
18	G09	HRK	1.21467	0.877796	0.136095	0.260139	-0.675584	harakiri, BCL2 interacting protein (contains only BH3 domain)
3	J07	DMRT1	1.12972	0.877839	0.132285	0.250836	-0.694712	doublesex and mab-3 related transcription factor 1
4	O12	PAX4	0.94347	0.877866	0.0320784	0.0222308	-2.86404	paired box 4
6	C15	GMPR	0.949477	0.877867	0.108645	0.190899	-0.845619	guanosine monophosphate reductase
10	H05	TRIM37	1.07662	0.877877	0.040337	0.0344952	-2.27736	tripartite motif-containing 37
21	E10	MAPK8IP1	1.04937	0.877931	0.0988493	0.165844	-0.928774	mitogen-activated protein kinase 8 interacting protein 1
13	G10	CNOT7	0.987043	0.878225	0.072201	0.0999237	-1.26749	CCR4-NOT transcription complex, subunit 7
8	M13	MMP23B	1.05127	0.878241	0.114477	0.206776	-0.799273	matrix metallopeptidase 23B
2	M15	NBS1	0.913125	0.878287	0.107207	0.188154	-0.853037	nibrin
7	P10	FBXO21	0.964646	0.878325	0.046927	0.0461746	-1.94801	F-box protein 21
2	K20	PCDHGA8	0.66723	0.878325	0.0442346	0.0413428	-2.06657	protocadherin gamma subfamily A, 8
2	M22	PHC1	0.681776	0.878415	0.146368	0.286831	-0.623936	polyhomeotic homolog 1 (Drosophila)
7	E18	CAPN1	0.992262	0.878427	0.0561469	0.0643144	-1.62632	calpain 1, (mu/I) large subunit
4	D21	POU3F1	0.896303	0.878432	0.118236	0.216887	-0.772251	POU class 3 homeobox 1
3	I17	ZNF325	0.771341	0.878574	0.124513	0.233259	-0.732176	chromosome 2 open reading frame 19
4	K23	LHX6	0.708653	0.878582	0.0228837	0.0116341	-3.9835	LIM homeobox 6
19	D23	TAGLN2	0.855381	0.878737	0.0826448	0.126181	-1.10113	transgelin 2
8	F13	RAP1A	1.50865	0.878784	0.0785423	0.11608	-1.15805	RAP1A, member of RAS oncogene family
16	J17	CAV3	1.48938	0.878814	0.0698452	0.09518	-1.30181	caveolin 3
8	L12	ATP6V1H	1.46158	0.878871	0.150297	0.297513	-0.604591	ATPase, H+ transporting, lysosomal 50/57kDa, V1 subunit H
2	G22	PCDHA5	0.972413	0.878873	0.177124	0.357911	-0.51301	protocadherin alpha 5
3	I19	ZNF347	0.730153	0.878888	0.0992986	0.169014	-0.91493	zinc finger protein 347
17	N22	MAN2C1	0.927356	0.878928	0.136213	0.263557	-0.666689	mannosidase, alpha, class 2C, member 1
5	K22	AMID	0.882947	0.878974	0.0919934	0.150336	-0.986655	apoptosis-inducing factor, mitochondrion-associated, 2
[truncated: 4,882 more rows]
