# Supplementary material for: Asparagine Deprivation Causes a Reversible Inhibition of Human Cytomegalovirus Acute Virus Replication
Source: mBio. 2019 Oct 8;10(5):e01651-19. doi: 10.1128/mBio.01651-19 (PMC6786868; doi:10.1128/mBio.01651-19)
Supplement: TABLE S2 [file mBio.01651-19-st002.xlsx]

## Sheet: Proviral hits
Plate	Well	Gene Symbol	Cell viability	Mean Ratio	St.dev Ratio	p-value	Z-score	Description
18	B16	PSMA2	0.631977	0.0823531	0.0449031	0.000797189	-19.9229	proteasome (prosome, macropain) subunit, alpha type, 2
2	F13	PSMD2	0.683834	0.0909933	0.0505882	0.00103079	-17.5132	proteasome (prosome, macropain) 26S subunit, non-ATPase, 2
16	H16	EIF3S10	0.832712	0.126232	0.0592029	0.00152679	-14.3696	eukaryotic translation initiation factor 3, subunit A
2	J12	SON	0.695441	0.135863	0.0978088	0.00424325	-8.59933	SON DNA binding protein
15	C23	CSE1L	0.870294	0.148919	0.0337148	0.000522682	-24.56	CSE1 chromosome segregation 1-like (yeast)
13	G18	CRSP7	1.50659	0.149027	0.0972043	0.00432112	-8.51738	mediator complex subunit 26
13	G14	CRSP2	0.675179	0.156328	0.0670899	0.00210124	-12.2317	mediator complex subunit 14
8	I24	POLR2B	0.742772	0.184465	0.119223	0.00704855	-6.64714	polymerase (RNA) II (DNA directed) polypeptide B, 140kDa
8	K06	POLR2G	1.01081	0.184688	0.0945067	0.00444888	-8.38316	polymerase (RNA) II (DNA directed) polypeptide G
5	M15	EIF3S8	0.738686	0.185779	0.0778929	0.00303674	-10.1572	eukaryotic translation initiation factor 3, subunit C
5	M07	EIF3S4	0.721305	0.201978	0.0658935	0.00226494	-11.761	eukaryotic translation initiation factor 3, subunit G
14	G10	NHP2L1	0.625561	0.202316	0.0936407	0.00456211	-8.27245	NHP2 non-histone chromosome protein 2-like 1 (S. cerevisiae)
5	M17	EIF3S9	0.76656	0.211962	0.09748	0.00506184	-7.84768	eukaryotic translation initiation factor 3, subunit B
8	I22	POLR2A	0.60495	0.230271	0.151918	0.0127369	-4.91503	polymerase (RNA) II (DNA directed) polypeptide A, 220kDa
5	M11	EIF3S6	0.705405	0.246735	0.0787515	0.00362357	-9.27243	eukaryotic translation initiation factor 3, subunit E
14	I12	RPS21	0.813403	0.268252	0.10057	0.00623751	-7.04687	ribosomal protein S21
2	P21	SALL1	0.66194	0.277861	0.0719598	0.00329358	-9.71504	sal-like 1 (Drosophila)
14	I14	RPS3	0.871816	0.279788	0.119801	0.0090974	-5.81939	ribosomal protein S3
14	I16	RPS5	0.813705	0.299329	0.0941822	0.00596879	-7.19483	ribosomal protein S5
19	D17	TAF2	0.785945	0.303302	0.0966621	0.00635545	-6.96914	TAF2 RNA polymerase II, TATA box binding protein (TBP)-associated factor, 150kDa
7	K05	ADAMTS17	0.869888	0.311749	0.0863007	0.00520015	-7.70798	ADAM metallopeptidase with thrombospondin type 1 motif, 17
6	P17	PSMB4	0.71626	0.325344	0.0697639	0.00354536	-9.34022	proteasome (prosome, macropain) subunit, beta type, 4
13	H10	MED6	0.942802	0.337536	0.148901	0.0164264	-4.29425	mediator complex subunit 6
6	D08	RRM2	0.785328	0.339948	0.0978866	0.00725145	-6.50759	ribonucleotide reductase M2 polypeptide
9	O20	SURB7	0.764976	0.342987	0.10451	0.00832899	-6.0661	mediator complex subunit 21
14	M20	ETF1	0.743896	0.34996	0.072646	0.00413733	-8.6308	eukaryotic translation termination factor 1
13	G20	CRSP9	0.702971	0.357647	0.105575	0.00888452	-5.86604	mediator complex subunit 7
17	C18	GPS1	0.733928	0.360516	0.150127	0.0178799	-4.10611	G protein pathway suppressor 1
9	H20	MYH4	0.932234	0.361447	0.130344	0.0136061	-4.72216	myosin, heavy chain 4, skeletal muscle
14	K07	UBA52	0.658466	0.363397	0.0589131	0.00284257	-10.4146	ubiquitin A-52 residue ribosomal protein fusion product 1
14	I10	RPS2	0.761632	0.370069	0.125464	0.0129664	-4.83711	ribosomal protein S2
7	A21	UFD1L	0.66611	0.373284	0.202115	0.0329639	-2.98676	ubiquitin fusion degradation 1 like (yeast)
16	J20	ERH	0.687058	0.382513	0.00911223	7.25813e-05	-65.2355	enhancer of rudimentary homolog (Drosophila)
16	J09	CASP8AP2	0.69083	0.396009	0.146138	0.0189607	-3.97531	caspase 8 associated protein 2
12	B08	LRP8	0.634245	0.419538	0.0794783	0.00619128	-7.01343	low density lipoprotein receptor-related protein 8, apolipoprotein e receptor
6	D06	RRM1	0.89415	0.420214	0.156904	0.0235533	-3.54829	ribonucleotide reductase M1
16	D20	DSPP	0.613916	0.441402	0.105056	0.0115858	-5.09776	dentin sialophosphoprotein
22	A08	TAF1	0.814346	0.444228	0.174715	0.0313984	-3.04912	TATA-box binding protein associated factor 1
10	B17	RBX1	1.34418	0.451006	0.155191	0.0256175	-3.38902	ring-box 1
18	M06	PABPN1	0.821831	0.463712	0.097449	0.0108277	-5.26677	poly(A) binding protein, nuclear 1
19	D19	TAF4	0.631443	0.465587	0.0864844	0.00861703	-5.91282	TAF4 RNA polymerase II, TATA box binding protein (TBP)-associated factor, 135kDa
5	M16	ASNS	1.55275	0.46706	0.221278	0.0529421	-2.30432	asparagine synthetase
2	F12	SFRS3	0.789479	0.470381	0.0161799	0.000310955	-31.3088	splicing factor, arginine/serine-rich 3
16	B19	DKFZP434B168	0.704243	0.472379	0.0813126	0.00782403	-6.20536	integrator complex subunit 7
17	K12	KNTC2	0.666119	0.48542	0.108309	0.0144481	-4.53824	NDC80 homolog, kinetochore complex component (S. cerevisiae)
8	J21	SHFM1	0.637809	0.494014	0.0256358	0.000854551	-18.8385	split hand/foot malformation (ectrodactyly) type 1
12	I12	IFNA21	1.27989	0.496533	0.117359	0.0176345	-4.09359	interferon, alpha 21
