# Supplementary material for: Asparagine Deprivation Causes a Reversible Inhibition of Human Cytomegalovirus Acute Virus Replication
Source: mBio. 2019 Oct 8;10(5):e01651-19. doi: 10.1128/mBio.01651-19 (PMC6786868; doi:10.1128/mBio.01651-19)
Supplement: TABLE S3 [file mBio.01651-19-st003.xlsx]

## Sheet: Antiviral hits
Plate	Well	Gene Symbol	Cell viability	Mean Ratio	St.dev Ratio	p-value	Z-score	Description
19	N11	RAP2B	1.83856	2.00032	0.212644	0.0147307	4.8126	RAP2B, member of RAS oncogene family
9	O16	CREBBP	1.984	1.90315	0.0375594	0.000575994	24.6596	CREB binding protein
17	D23	INPP5F	2.11482	1.90054	0.124935	0.00635464	7.39249	inositol polyphosphate-5-phosphatase F
11	L23	RAP80	2.31243	1.88692	0.188275	0.0146906	4.8332	ubiquitin interaction motif containing 1
5	B22	DLST	2.53986	1.85117	0.4228	0.0733154	2.06769	dihydrolipoamide S-succinyltransferase (E2 component of 2-oxo-glutarate complex)
11	O24	HLA-DRB1	2.03333	1.84722	0.187231	0.0158926	4.64808	major histocompatibility complex, class II, DR beta 1
6	N14	TRRAP	1.83624	1.77472	0.186857	0.0188448	4.26941	transformation/transcription domain-associated protein
19	I22	SNURF	2.43725	1.77245	0.183388	0.0182747	4.33776	SNRPN upstream reading frame
12	D20	NGFB	1.9418	1.77057	0.110363	0.00676824	7.19096	nerve growth factor (beta polypeptide)
1	N07	GLIS2	2.09906	1.76358	0.182473	0.0185088	4.31092	GLIS family zinc finger 2
8	C12	OGT	1.55492	1.73891	0.237038	0.0326329	3.2145	O-linked N-acetylglucosamine (GlcNAc) transferase (UDP-N-acetylglucosamine:polypeptide-N-acetylglucosaminyl transferase)
22	K22	ZAP70	2.00141	1.68875	0.119211	0.00983872	5.97092	zeta chain of T-cell receptor associated protein kinase 70
2	B06	SALL4	2.21923	1.67341	0.0505014	0.00186943	13.7908	sal-like 4 (Drosophila)
15	G16	MT3	2.08313	1.66315	0.203061	0.029861	3.37928	metallothionein 3
20	E12	TRIB1	1.93431	1.65995	0.0474484	0.00171861	14.3945	tribbles pseudokinase 1
9	B13	ANGPTL4	2.08318	1.64845	0.099168	0.00770587	6.77134	angiopoietin-like 4
10	B16	KIF13A	1.59916	1.64249	0.192275	0.0285796	3.46138	kinesin family member 13A
11	L09	PSK-1	1.45376	1.63307	0.239853	0.0446667	2.7355	seizure related 6 homolog (mouse)-like 2
8	E07	IGHMBP2	1.6238	1.63281	0.350719	0.0889415	1.87002	immunoglobulin mu binding protein 2
18	A13	MESDC2	1.46701	1.63185	0.237064	0.0438587	2.76253	mesoderm development candidate 2
13	C12	SORCS1	1.57892	1.62727	0.330087	0.0812185	1.97014	sortilin-related VPS10 domain containing receptor 1
12	O11	CYFIP2	1.70647	1.62154	0.397161	0.113414	1.62299	cytoplasmic FMR1 interacting protein 2
20	B09	COL4A3BP	1.78854	1.62002	0.233272	0.0440868	2.75673	collagen type IV alpha 3 binding protein
7	K06	TCTA	2.56445	1.59985	0.068629	0.00433495	9.07623	T-cell leukemia translocation altered gene
1	H19	FCN2	1.83534	1.59842	0.194756	0.0335397	3.19101	ficolin (collagen/fibrinogen domain containing lectin) 2 (hucolin)
11	F05	MS4A1	1.35555	1.59353	0.180481	0.0294661	3.4163	membrane-spanning 4-domains, subfamily A, member 1
21	I23	LIM	2.14527	1.59144	0.0188334	0.000337834	32.6272	PDZ and LIM domain 5
17	E11	FLJ12973	1.86098	1.58878	0.340084	0.0955395	1.79904	WD repeat domain 76
7	B14	CNNM4	1.6567	1.58697	0.11616	0.0128042	5.25154	cyclin M4
5	O14	B4GALT7	1.21351	1.58652	0.0296065	0.000848265	20.589	xylosylprotein beta 1,4-galactosyltransferase, polypeptide 7 (galactosyltransferase I)
3	N07	ELF5	1.71536	1.58628	0.114756	0.0125311	5.30981	E74-like factor 5 (ets domain transcription factor)
1	D11	DSG2	2.08523	1.58398	0.109918	0.011604	5.52254	desmoglein 2
4	E23	FOXK2	1.99279	1.57865	0.12591	0.0154183	4.77875	forkhead box K2
1	G08	CENPA	2.07467	1.57814	0.0346939	0.201719	17.3283	centromere protein A
11	O07	TIMM50	1.54463	1.57721	0.279749	0.0701582	2.14569	translocase of inner mitochondrial membrane 50 homolog (S. cerevisiae)
12	K06	IFNB1	1.41721	1.56996	0.0272223	0.000759522	21.784	interferon, beta 1, fibroblast
13	D20	TTRAP	1.95381	1.56962	0.033772	0.00116966	17.5491	TRAF and TNF receptor associated protein
6	H16	SMA4	2.0115	1.56849	0.0821257	0.00688481	7.20279	glucuronidase, beta pseudogene
14	D23	CATSPER2	1.82793	1.56817	0.138688	0.019288	4.26294	cation channel, sperm associated 2
3	O18	BRCA2	2.50902	1.56782	0.15643	0.024377	3.77723	breast cancer 2, early onset
22	I22	VRK1	1.8366	1.56426	0.17789	0.0315701	3.30149	vaccinia related kinase 1
22	A09	RFP	1.86287	1.56187	0.162194	0.0266708	3.60624	tripartite motif containing 27
18	C07	MGC2705	1.38128	1.55901	0.476173	0.179038	1.22236	suppressor of variegation 4-20 homolog 2 (Drosophila)
7	C19	UGT8	1.84349	1.55702	0.088245	0.00826254	6.57333	UDP glycosyltransferase 8
15	C21	CNGB1	1.1853	1.55624	0.196663	0.0392319	2.94558	cyclic nucleotide gated channel beta 1
12	F20	DTR	1.57846	1.55235	0.0871792	0.00820169	6.60019	heparin-binding EGF-like growth factor
11	K23	PTPRN	1.4442	1.55087	0.232895	0.0547348	2.46426	protein tyrosine phosphatase, receptor type, N
22	C05	ROCK1	1.64371	1.54938	0.0896013	0.00875034	6.38865	Rho associated coiled-coil containing protein kinase 1
18	F18	MIF	1.63785	1.54808	0.269557	0.072027	2.11875	macrophage migration inhibitory factor (glycosylation-inhibiting factor)
3	L10	HCFC2	1.26682	1.54387	0.114386	0.0144262	4.9562	host cell factor C2
1	C12	CDH13	1.3974	1.54137	0.338201	0.10919	1.66889	cadherin 13, H-cadherin (heart)
6	O13	INPP4B	1.93804	1.53722	0.124441	0.0174198	4.50223	inositol polyphosphate-4-phosphatase, type II, 105kDa
13	J07	POMC	2.30676	1.53497	0.281321	0.0811196	1.98356	proopiomelanocortin
16	P18	ZBTB7	1.72732	1.53482	0.223031	0.053371	2.50128	zinc finger and BTB domain containing 7A
12	J21	ITGA4	1.43702	1.53311	0.223607	0.0539428	2.48718	integrin, alpha 4 (antigen CD49D, alpha 4 subunit of VLA-4 receptor)
3	H21	DLX4	1.93872	1.53225	0.0331783	0.00129273	16.7368	distal-less homeobox 4
20	I19	AK7	2.47171	1.52561	0.300592	0.0939153	1.82524	adenylate kinase 7
10	J11	SIAH2	2.05496	1.52321	0.155633	0.0282497	3.50992	seven in absentia homolog 2 (Drosophila)
12	M10	IL12B	1.3601	1.52207	0.139093	0.0228531	3.91907	interleukin 12B (natural killer cell stimulatory factor 2, cytotoxic lymphocyte maturation factor 2, p40)
20	L22	GSK3A	1.95612	1.51778	0.0747765	0.00688052	7.23255	glycogen synthase kinase 3 alpha
9	I07	ANXA3	2.43577	1.51566	0.156317	0.0292919	3.44625	annexin A3
5	N13	CYP11B1	1.98792	1.51466	0.106176	0.0138923	5.06425	cytochrome P450, family 11, subfamily B, polypeptide 1
10	A06	PEX10	1.64555	1.51195	0.253275	0.0727885	2.11232	peroxisomal biogenesis factor 10
5	P13	DDC	1.44184	1.50949	0.0997633	0.0125406	5.338	dopa decarboxylase (aromatic L-amino acid decarboxylase)
13	N07	TAC3	1.75326	1.50895	0.167999	0.0344536	3.16667	tachykinin 3
12	I16	IFNA5	1.80023	1.5083	0.0567722	0.0041324	9.35936	interferon, alpha 5
1	F13	ELAVL3	2.49389	1.5053	0.178669	0.0392391	2.95711	ELAV (embryonic lethal, abnormal vision, Drosophila)-like 3 (Hu antigen C)
11	O08	ITPR3	1.77532	1.50259	0.0535104	0.00375724	9.82314	inositol 1,4,5-triphosphate receptor, type 3
